# Supplementary material for: Transcriptome variations in hybrids of wild emmer wheat (Triticum turgidum ssp. dicoccoides)
Source: BMC Plant Biol. 2024 Jun 18;24:571. doi: 10.1186/s12870-024-05258-3 (PMC11184805; doi:10.1186/s12870-024-05258-3)
Supplement: Supplementary file 1 — Supplementary Material 1 [file 12870_2024_5258_MOESM1_ESM.xlsx]

## Sheet: Anottations and GO terms
	Table S3. A list of all annotated genes
ID	annotation	cluster8	Fold_ChangeF4vsMA	Fold_ChangeF4vsMH	Oryza.sativa.Japonica.Group.gene.stable.ID	LoCid	AFFiPart2	arabidopsisID	goterm1	goterm2	goterm3	goterm4	goterm5	goterm6	goterm7	goterm8	goterm9	goterm1	goterm11	goterm12	goterm13	goterm14	goterm15	goterm16	goterm17	goterm18	goterm19	goterm20	goterm21	goterm22	goterm23	goterm24	goterm25	goterm26	goterm27	goterm28	goterm29	goterm30	goterm31	goterm32	goterm33	goterm34	goterm35	goterm36	goterm37	goterm38	goterm39	goterm40	goterm41
TRIDC1AG001690	12-oxophytodienoate reductase 2	6	6.47191	5.64447	NA	0	0	NA	heterocyclic compound binding	organic cyclic compound binding	small molecule binding	nucleotide binding	nucleoside phosphate binding	carbohydrate derivative binding	ribonucleotide binding	binding
TRIDC1AG003270	FAR1-related sequence 5	8	-6.66992	NA	NA	0	0	NA
TRIDC1AG003470	MATE efflux family protein	8	-7.63771	NA	Os07g0502200	LOC_Os07g31884	Os.16724.1.S1_at	AT3G23550
TRIDC1AG003710	undescribed protein	3	1.80865	NA	NA	0	0	NA
TRIDC1AG003730	Metallothionein	3	1.62487	NA	Os05g0111300	LOC_Os05g02070	Os.12791.2.S1_a_at	NA
TRIDC1AG003770	Protein FAR1-RELATED SEQUENCE 3	3	1.66141	NA	NA	0	0	NA
TRIDC1AG003990	ENTH/ANTH/VHS superfamily protein	8	-1.32201	NA	Os05g0112101	LOC_Os05g02140	No hit	AT2G25430
TRIDC1AG004140	Disease resistance protein	6	2.27021	NA	NA	0	0	NA	heterocyclic compound binding	organic cyclic compound binding	small molecule binding	nucleotide binding	nucleoside phosphate binding	carbohydrate derivative binding	nucleoside binding	adenyl ribonucleotide binding	adenyl nucleotide binding	ribonucleoside binding	ribonucleotide binding	purine nucleotide binding	purine ribonucleotide binding	purine nucleoside binding	purine ribonucleoside binding	binding
TRIDC1AG004210	Protein of unknown function (DUF594)	3	5.83689	NA	Os04g0153200	LOC_Os04g06910	OsAffx.25900.1.S1_at	NA
TRIDC1AG004710	ankyrin repeat family protein	3	6.985	NA	Os12g0636100	LOC_Os12g43940	Os.53453.1.S1_at	NA	heterocyclic compound binding	organic cyclic compound binding
TRIDC1AG004810	unknown function	3	3.41739	NA	NA	0	0	NA
TRIDC1AG005390	26S protease regulatory subunit 4	3	6.4353	NA	NA	0	0	NA	proteasome accessory complex	proteasome regulatory particle	nucleotide binding	nucleoside phosphate binding	small molecule binding	heterocyclic compound binding	organic cyclic compound binding	proteasome-activating ATPase activity	protein-DNA complex assembly
TRIDC1AG005460	Protein argonaute 1A	3	8.59071	NA	NA	0	0	NA	nucleotide binding	nucleoside phosphate binding	methionine-tRNA ligase activity	small molecule binding	adenyl ribonucleotide binding	adenyl nucleotide binding	purine nucleotide binding	purine ribonucleotide binding	purine ribonucleoside binding	purine nucleoside binding	ribonucleotide binding	ribonucleoside binding	nucleoside binding	carbohydrate derivative binding	ATP binding	purine ribonucleoside triphosphate binding	heterocyclic compound binding	organic cyclic compound binding	tR binding	ligase activity, forming aminoacyl-tR and related compounds	aminoacyl-tR ligase activity	ligase activity, forming carbon-oxygen bonds	methionyl-tR aminoacylation
TRIDC1AG005480	Protein argonaute 1A	3	5.74773	NA	NA	0	0	NA	nucleotide binding	nucleoside phosphate binding	methionine-tRNA ligase activity	small molecule binding	adenyl ribonucleotide binding	adenyl nucleotide binding	purine nucleotide binding	purine ribonucleotide binding	purine ribonucleoside binding	purine nucleoside binding	ribonucleotide binding	ribonucleoside binding	nucleoside binding	carbohydrate derivative binding	ATP binding	purine ribonucleoside triphosphate binding	heterocyclic compound binding	organic cyclic compound binding	tR binding	ligase activity, forming aminoacyl-tR and related compounds	aminoacyl-tR ligase activity	ligase activity, forming carbon-oxygen bonds	methionyl-tR aminoacylation
TRIDC1AG005550	26S protease regulatory subunit 4	3	9.33346	NA	NA	0	0	NA	proteasome accessory complex	proteasome regulatory particle	nucleotide binding	nucleoside phosphate binding	small molecule binding	heterocyclic compound binding	organic cyclic compound binding	proteasome-activating ATPase activity	protein-DNA complex assembly
TRIDC1AG005590	Protein argonaute 1A	3	8.42204	NA	NA	0	0	NA	nucleotide binding	nucleoside phosphate binding	methionine-tRNA ligase activity	small molecule binding	adenyl ribonucleotide binding	adenyl nucleotide binding	purine nucleotide binding	purine ribonucleotide binding	purine ribonucleoside binding	purine nucleoside binding	ribonucleotide binding	ribonucleoside binding	nucleoside binding	carbohydrate derivative binding	ATP binding	purine ribonucleoside triphosphate binding	heterocyclic compound binding	organic cyclic compound binding	tR binding	ligase activity, forming aminoacyl-tR and related compounds	aminoacyl-tR ligase activity	ligase activity, forming carbon-oxygen bonds	methionyl-tR aminoacylation
TRIDC1AG005660	26S protease regulatory subunit 4	3	5.14165	NA	NA	0	0	NA	proteasome accessory complex	chromatin	proteasome regulatory particle	nucleotide binding	nucleoside phosphate binding	small molecule binding	adenyl ribonucleotide binding	adenyl nucleotide binding	purine nucleotide binding	purine ribonucleotide binding	purine ribonucleoside binding	purine nucleoside binding	ribonucleotide binding	ribonucleoside binding	nucleoside binding	carbohydrate derivative binding	ATP binding	purine ribonucleoside triphosphate binding	heterocyclic compound binding	organic cyclic compound binding	proteasome-activating ATPase activity	protein-D complex assembly
TRIDC1AG005690	26S protease regulatory subunit 4	3	10.61	NA	NA	0	0	NA	proteasome accessory complex	proteasome regulatory particle	nucleotide binding	nucleoside phosphate binding	small molecule binding	heterocyclic compound binding	organic cyclic compound binding	proteasome-activating ATPase activity	protein-DNA complex assembly
TRIDC1AG005770	G-type lectin S-receptor-like serine/threonine-protein kinase SRK	3	8.17069	NA	NA	0	0	NA	nucleotide binding	nucleoside phosphate binding	methionine-tRNA ligase activity	small molecule binding	adenyl ribonucleotide binding	adenyl nucleotide binding	purine nucleotide binding	purine ribonucleotide binding	purine ribonucleoside binding	purine nucleoside binding	ribonucleotide binding	ribonucleoside binding	nucleoside binding	carbohydrate derivative binding	ATP binding	purine ribonucleoside triphosphate binding	heterocyclic compound binding	organic cyclic compound binding	kise activity	tR binding	transferase activity, transferring phosphorus-containing groups	ligase activity, forming aminoacyl-tR and related compounds	aminoacyl-tR ligase activity	ligase activity, forming carbon-oxygen bonds	methionyl-tR aminoacylation
TRIDC1AG005800	G-type lectin S-receptor-like serine/threonine-protein kinase SRK	3	7.21234	NA	NA	0	0	NA	nucleotide binding	nucleoside phosphate binding	methionine-tRNA ligase activity	small molecule binding	adenyl ribonucleotide binding	adenyl nucleotide binding	purine nucleotide binding	purine ribonucleotide binding	purine ribonucleoside binding	purine nucleoside binding	ribonucleotide binding	ribonucleoside binding	nucleoside binding	carbohydrate derivative binding	ATP binding	purine ribonucleoside triphosphate binding	heterocyclic compound binding	organic cyclic compound binding	kise activity	tR binding	transferase activity, transferring phosphorus-containing groups	ligase activity, forming aminoacyl-tR and related compounds	aminoacyl-tR ligase activity	ligase activity, forming carbon-oxygen bonds	methionyl-tR aminoacylation
TRIDC1AG005860	G-type lectin S-receptor-like serine/threonine-protein kinase SRK	3	6.16565	NA	NA	0	0	NA	nucleotide binding	nucleoside phosphate binding	methionine-tRNA ligase activity	small molecule binding	adenyl ribonucleotide binding	adenyl nucleotide binding	purine nucleotide binding	purine ribonucleotide binding	purine ribonucleoside binding	purine nucleoside binding	ribonucleotide binding	ribonucleoside binding	nucleoside binding	carbohydrate derivative binding	ATP binding	purine ribonucleoside triphosphate binding	heterocyclic compound binding	organic cyclic compound binding	kise activity	tR binding	transferase activity, transferring phosphorus-containing groups	ligase activity, forming aminoacyl-tR and related compounds	aminoacyl-tR ligase activity	ligase activity, forming carbon-oxygen bonds	methionyl-tR aminoacylation
TRIDC1AG005890	Protein argonaute 1A	3	8.14261	NA	NA	0	0	NA	nucleotide binding	nucleoside phosphate binding	methionine-tRNA ligase activity	small molecule binding	adenyl ribonucleotide binding	adenyl nucleotide binding	purine nucleotide binding	purine ribonucleotide binding	purine ribonucleoside binding	purine nucleoside binding	ribonucleotide binding	ribonucleoside binding	nucleoside binding	carbohydrate derivative binding	ATP binding	purine ribonucleoside triphosphate binding	heterocyclic compound binding	organic cyclic compound binding	tR binding	ligase activity, forming aminoacyl-tR and related compounds	aminoacyl-tR ligase activity	ligase activity, forming carbon-oxygen bonds	methionyl-tR aminoacylation
TRIDC1AG005990	G-type lectin S-receptor-like serine/threonine-protein kinase SRK	3	7.15189	NA	NA	0	0	NA	nucleotide binding	nucleoside phosphate binding	methionine-tRNA ligase activity	small molecule binding	adenyl ribonucleotide binding	adenyl nucleotide binding	purine nucleotide binding	purine ribonucleotide binding	purine ribonucleoside binding	purine nucleoside binding	ribonucleotide binding	ribonucleoside binding	nucleoside binding	carbohydrate derivative binding	ATP binding	purine ribonucleoside triphosphate binding	heterocyclic compound binding	organic cyclic compound binding	kise activity	tR binding	transferase activity, transferring phosphorus-containing groups	ligase activity, forming aminoacyl-tR and related compounds	aminoacyl-tR ligase activity	ligase activity, forming carbon-oxygen bonds	methionyl-tR aminoacylation
TRIDC1AG006030	G-type lectin S-receptor-like serine/threonine-protein kinase SRK	3	6.5717	NA	NA	0	0	NA	nucleotide binding	nucleoside phosphate binding	methionine-tRNA ligase activity	small molecule binding	adenyl ribonucleotide binding	adenyl nucleotide binding	purine nucleotide binding	purine ribonucleotide binding	purine ribonucleoside binding	purine nucleoside binding	ribonucleotide binding	ribonucleoside binding	nucleoside binding	carbohydrate derivative binding	ATP binding	purine ribonucleoside triphosphate binding	heterocyclic compound binding	organic cyclic compound binding	kise activity	tR binding	transferase activity, transferring phosphorus-containing groups	ligase activity, forming aminoacyl-tR and related compounds	aminoacyl-tR ligase activity	ligase activity, forming carbon-oxygen bonds	methionyl-tR aminoacylation
TRIDC1AG006040	26S protease regulatory subunit 4	3	9.71874	NA	NA	0	0	NA	proteasome accessory complex	proteasome regulatory particle	nucleotide binding	nucleoside phosphate binding	small molecule binding	heterocyclic compound binding	organic cyclic compound binding	proteasome-activating ATPase activity	protein-DNA complex assembly
TRIDC1AG006440	unknown function	3	1.1312	NA	Os07g0285200	LOC_Os07g18510	Os.34012.1.S1_at	NA
TRIDC1AG006460	ankyrin repeat family protein	3	6.57494	NA	Os12g0636100	LOC_Os12g43940	Os.53453.1.S1_at	NA
TRIDC1AG006470	Nucleoporin GLE1	3	2.08879	NA	Os02g0596100	LOC_Os02g38250	Os.6276.1.S1_at	NA	small molecule binding	anion binding
TRIDC1AG006770	Pentatricopeptide repeat-containing protein	8	-6.52351	NA	Os06g0308200	LOC_Os06g20354	Os.50852.1.S1_at	AT5G03560
TRIDC1AG006870	F-box domain containing protein, expressed	3	1.98347	NA	NA	0	0	NA
TRIDC1AG006880	F-box/LRR-repeat protein 14	3	5.84522	NA	Os04g0370300	LOC_Os04g30180	Os.52155.1.S1_at	AT1G80570
TRIDC1AG007320	undescribed protein	8	-7.64157	NA	NA	0	0	NA
TRIDC1AG007360	F-box domain containing protein	7	-1.91032	-1.15009	NA	0	0	NA
TRIDC1AG007620	pentatricopeptide repeat 336	3	2.6324	NA	NA	0	0	NA
TRIDC1AG007630	ABL interactor-like protein 3	3	3.50752	NA	Os01g0551800	LOC_Os01g37110	OsAffx.23536.1.S1_s_at	NA
TRIDC1AG008360	Protein kinase family protein	3	8.51444	NA	NA	0	0	NA	nucleotide binding	nucleoside phosphate binding	small molecule binding	adenyl ribonucleotide binding	adenyl nucleotide binding	purine nucleotide binding	purine ribonucleotide binding	purine ribonucleoside binding	purine nucleoside binding	ribonucleotide binding	ribonucleoside binding	nucleoside binding	carbohydrate derivative binding	ATP binding	purine ribonucleoside triphosphate binding	heterocyclic compound binding	organic cyclic compound binding	kise activity	transferase activity, transferring phosphorus-containing groups	calcium ion binding
TRIDC1AG008830	IQ-domain 2	3	1.19139	NA	Os05g0123200	LOC_Os05g03190	Os.11677.1.S1_x_at	AT3G09710
TRIDC1AG009030	Subtilisin-chymotrypsin inhibitor CI-1A	8	-9.53771	NA	NA	0	0	NA	response to stress
TRIDC1AG009280	Mitochondrial transcription termination factor family protein	3	1.17113	NA	Os08g0518200	LOC_Os08g40630	Os.23927.1.S1_at	AT5G06810
TRIDC1AG009770	BTB/POZ domain-containing protein	3	5.21916	NA	Os02g0760600	LOC_Os02g52316	Os.49349.1.S1_at	NA
TRIDC1AG009810	Regulator of chromosome condensation (RCC1) family protein	3	5.38887	NA	Os04g0662800	LOC_Os04g56720	Os.18550.1.S1_at	AT1G19880	heterocyclic compound binding	organic cyclic compound binding
TRIDC1AG009820	50S ribosomal protein L13	3	6.31998	NA	NA	0	0	NA	heterocyclic compound binding	organic cyclic compound binding
TRIDC1AG009860	Mitochondrial pyruvate carrier 1	6	2.14714	NA	Os08g0412500	LOC_Os08g31830	Os.36859.1.S1_at	AT5G20090
TRIDC1AG010170	Leucine-rich repeat receptor-like protein kinase family protein	8	-3.15709	NA	NA	0	0	NA
TRIDC1AG010660	Cytochrome P450 superfamily protein	8	-8.17636	NA	NA	0	0	AT2G45550	secondary metabolic process
TRIDC1AG010710	Ankyrin repeat family protein	8	-4.67315	NA	NA	0	0	NA
TRIDC1AG010990	ATP-dependent DNA helicase PIF1	3	2.58996	NA	Os04g0206200	LOC_Os04g12920	Os.26032.1.S1_at	NA	nucleotide binding	nucleoside phosphate binding	small molecule binding	adenyl ribonucleotide binding	adenyl nucleotide binding	purine nucleotide binding	purine ribonucleotide binding	purine ribonucleoside binding	purine nucleoside binding	ribonucleotide binding	ribonucleoside binding	nucleoside binding	carbohydrate derivative binding	ATP binding	purine ribonucleoside triphosphate binding	heterocyclic compound binding	organic cyclic compound binding
TRIDC1AG011090	unknown function	8	-1.29293	NA	Os05g0299200	LOC_Os05g23420	Os.27160.1.A1_at	NA
TRIDC1AG012440	Protein FAR1-RELATED SEQUENCE 3	3	5.63218	NA	NA	0	0	NA
TRIDC1AG013800	unknown function	6	1.81253	NA	Os05g0176700	LOC_Os05g08420	Os.53275.1.S1_at	NA
TRIDC1AG014260	tryptophan aminotransferase related 2	6	5.44069	NA	NA	0	0	AT4G24670
TRIDC1AG014350	Glycerophosphodiester phosphodiesterase 1	8	-1.2817	NA	Os03g0603600	LOC_Os03g40670	Os.9511.1.S1_at	AT1G74210
TRIDC1AG014920	calmodulin 8	3	1.14451	NA	Os05g0147300	LOC_Os05g05460	No hit	AT3G24110	calcium ion binding
TRIDC1AG014990	GDSL esterase/lipase	3	3.35015	NA	NA	0	0	AT1G31550
TRIDC1AG015340	Lysine-specific demethylase 3B	3	7.21392	NA	Os02g0828900	LOC_Os02g58210	Os.18195.1.S1_at	AT3G07610	chromatin	heterocyclic compound binding	organic cyclic compound binding
TRIDC1AG016180	receptor kinase 2	3	1.34985	NA	NA	0	0	NA	nucleotide binding	nucleoside phosphate binding	small molecule binding	adenyl ribonucleotide binding	adenyl nucleotide binding	purine nucleotide binding	purine ribonucleotide binding	purine ribonucleoside binding	purine nucleoside binding	ribonucleotide binding	ribonucleoside binding	nucleoside binding	carbohydrate derivative binding	ATP binding	purine ribonucleoside triphosphate binding	heterocyclic compound binding	organic cyclic compound binding	kise activity	transferase activity, transferring phosphorus-containing groups
TRIDC1AG016710	Protein disulfide isomerase-like 2-1	8	-2.78817	NA	Os05g0156300	LOC_Os05g06430	Os.39053.1.A1_s_at	AT2G47470	response to stress
TRIDC1AG017500	NAD-dependent malic enzyme 1	7	-1.77099	NA	Os05g0186300	LOC_Os05g09440	Os.9145.1.S1_at	AT5G25880
TRIDC1AG017590	Auxin-responsive protein IAA16	6	1.94667	NA	NA	0	0	AT3G16500	binding
TRIDC1AG017780	Peroxidase superfamily protein	3	4.95898	NA	Os04g0688200	LOC_Os04g59160	Os.21893.1.S1_x_at	NA
TRIDC1AG017790	Speckle-type POZ protein-like protein	3	5.52075	NA	NA	0	0	NA
TRIDC1AG017870	Mitochondrial substrate carrier family protein	7	-1.19675	-1.26346	Os05g0208000	LOC_Os05g11780	Os.11160.1.S1_at	AT5G19760
TRIDC1AG019860	LRR and NB-ARC domain disease resistance protein	3	9.98474	NA	NA	0	0	NA
TRIDC1AG019970	FAR1-related sequence 5	8	-9.12756	NA	NA	0	0	NA
TRIDC1AG019980	FAR1-related sequence 6	8	-7.50459	NA	NA	0	0	NA
TRIDC1AG020770	heme oxygenase 3	3	8.49632	NA	NA	0	0	NA
TRIDC1AG020940	Deoxyuridine 5'-triphosphate nucleotidohydrolase	6	4.33281	3.61225	Os11g0456000	LOC_Os11g26880	Os.4638.1.S1_at	NA	binding	pyrophosphatase activity	hydrolase activity, acting on acid anhydrides, in phosphorus-containing anhydrides	hydrolase activity, acting on acid anhydrides
TRIDC1AG021020	Glutaredoxin family protein	3	7.63773	NA	NA	0	0	NA
TRIDC1AG021040	Ras-related protein Rab-5C	3	3.30651	NA	Os10g0441800	LOC_Os10g30520	Os.34773.1.S1_at	AT3G54840	nucleotide binding	nucleoside phosphate binding	small molecule binding	purine nucleotide binding	purine ribonucleotide binding	purine ribonucleoside binding	purine nucleoside binding	ribonucleotide binding	ribonucleoside binding	nucleoside binding	carbohydrate derivative binding	purine ribonucleoside triphosphate binding	heterocyclic compound binding	organic cyclic compound binding
TRIDC1AG021400	Divalent ion symporter	7	-1.29698	-1.6479	Os10g0447900	LOC_Os10g31040	Os.7688.1.S1_at	AT1G02260
TRIDC1AG021430	Leucine-rich repeat family protein	3	1.16483	NA	NA	0	0	NA
TRIDC1AG021580	undescribed protein	8	-5.97106	NA	NA	0	0	NA
TRIDC1AG022010	unknown function	8	-1.8763	NA	NA	0	0	NA
TRIDC1AG022680	nucleobase-ascorbate transporter 7	3	4.1373	NA	NA	0	0	NA
TRIDC1AG023170	Ribonuclease T2 family protein	2	4.38138	-3.28738	Os09g0538000	LOC_Os09g36700	Os.12922.1.S1_at	NA
TRIDC1AG024280	unknown function	8	-2.3352	NA	Os10g0483900	LOC_Os10g34270	Os.46661.1.S1_s_at	NA
TRIDC1AG025130	Threonyl-tRNA synthetase, mitochondrial	8	-6.83662	NA	NA	0	0	NA
TRIDC1AG025360	D111/G-patch domain-containing protein	3	1.07035	NA	Os10g0491900	LOC_Os10g35000	Os.2534.1.S1_at	AT3G52350	nucleotide binding	nucleoside phosphate binding	small molecule binding	adenyl ribonucleotide binding	adenyl nucleotide binding	purine nucleotide binding	purine ribonucleotide binding	purine ribonucleoside binding	purine nucleoside binding	ribonucleotide binding	ribonucleoside binding	nucleoside binding	carbohydrate derivative binding	ATP binding	purine ribonucleoside triphosphate binding	heterocyclic compound binding	organic cyclic compound binding
TRIDC1AG025840	Maf-like protein	3	1.22447	NA	Os11g0549695	LOC_Os11g34850	Os.27616.1.S1_at	AT5G42770
TRIDC1AG026730	cytochrome B561-1	3	1.65481	NA	Os10g0504200	LOC_Os10g36030	Os.46792.1.S1_at	AT4G25570
TRIDC1AG026840	Valine--tRNA ligase	8	-1.5235	NA	Os10g0506200	LOC_Os10g36210	OsAffx.7986.1.S1_at	AT1G14610
TRIDC1AG027040	Cytochrome P450 superfamily protein	3	1.75851	NA	Os10g0515400	LOC_Os10g37120	Os.46643.1.S1_x_at	AT2G12190	heterocyclic compound binding	organic cyclic compound binding
TRIDC1AG027220	Serine carboxypeptidase S28 family protein	3	1.16453	NA	Os10g0511600	LOC_Os10g36780	Os.46474.1.S1_at	AT4G36195
TRIDC1AG027310	undescribed protein	3	7.18574	NA	NA	0	0	NA
TRIDC1AG027960	Peptidyl-prolyl cis-trans isomerase D	3	2.58818	NA	Os03g0367000	LOC_Os03g25140	Os.18146.1.S1_a_at	AT3G54010	heterocyclic compound binding	organic cyclic compound binding
TRIDC1AG028380	TRAF-like family protein	6	3.32988	1.27361	Os10g0478500	LOC_Os10g33830	OsAffx.22433.2.S1_at	NA
TRIDC1AG029020	Dynamin-related protein 3B	6	8.50132	NA	NA	0	0	NA
TRIDC1AG029510	Plant protein of unknown function (DUF827)	6	2.49848	NA	Os10g0577100	LOC_Os10g42640	OsAffx.18609.1.S1_at	AT5G16730
TRIDC1AG029560	dihydroflavonol 4-reductase-like1	3	1.24173	NA	Os10g0576900	LOC_Os10g42620	Os.9496.1.S1_at	NA
TRIDC1AG029720	shikimate kinase like 2	4	-1.61546	NA	Os10g0577700	LOC_Os10g42700	Os.15736.1.S1_at	AT2G35500	nitrogen compound metabolic process	cellular aromatic compound metabolic process	organic cyclic compound metabolic process	cellular metabolic process	metabolic process	organic substance metabolic process	cellular process	organonitrogen compound biosynthetic process
TRIDC1AG029910	receptor-like kinase 1	8	-1.5087	NA	Os10g0326200	LOC_Os10g17910	OsAffx.18277.1.S1_at	NA	phosphate-containing compound metabolic process	phosphorus metabolic process	defense response	phosphorylation	response to stress
TRIDC1AG030490	unknown function	3	2.28709	NA	Os08g0494400	LOC_Os08g38620	Os.14799.1.S1_at	NA
TRIDC1AG030530	plastid movement impaired1	8	-3.66716	NA	Os10g0539700	LOC_Os10g39430	Os.26552.1.S1_at	NA
TRIDC1AG030570	Pentatricopeptide repeat-containing protein	8	-3.23811	NA	Os10g0540100	LOC_Os10g39460	Os.46866.1.S1_at	AT3G25060
TRIDC1AG030640	unknown function	8	-2.92783	NA	NA	0	0	NA
TRIDC1AG030660	unknown function	8	-2.97981	NA	NA	0	0	AT2G47800
TRIDC1AG030790	Chitinase family protein	8	-2.18984	NA	Os10g0543400	LOC_Os10g39700	Os.3415.1.S1_s_at	NA	defense response to fungus	defense response	response to fungus	defense response to other organism	response to stress
TRIDC1AG031400	Protein kinase superfamily protein	6	1.65867	NA	Os10g0548700	LOC_Os10g40100	Os.3287.1.S1_a_at	AT2G45910	heterocyclic compound binding	organic cyclic compound binding	small molecule binding	nucleotide binding	nucleoside phosphate binding	phosphotransferase activity, alcohol group as acceptor	protein kinase activity	transferase activity, transferring phosphorus-containing groups	protein serine/threonine kinase activity	kinase activity	carbohydrate derivative binding	nucleoside binding	ATP binding	adenyl ribonucleotide binding	adenyl nucleotide binding	ribonucleoside binding	purine ribonucleoside triphosphate binding	ribonucleotide binding	purine nucleotide binding	purine ribonucleotide binding	purine nucleoside binding	purine ribonucleoside binding	binding
TRIDC1AG031470	Pectin acetylesterase 9	3	2.13892	NA	Os10g0550500	LOC_Os10g40290	Os.52091.1.S1_at	AT5G23870
TRIDC1AG031710	trehalose-6-phosphate phosphatase	8	-1.81461	NA	Os10g0553300	LOC_Os10g40550	Os.2884.1.S1_at	AT4G22590	phosphate-containing compound metabolic process	phosphorus metabolic process	response to stress
TRIDC1AG032080	lipoxygenase 1	8	-2.09289	NA	Os05g0304600	LOC_Os05g23880	Os.27405.1.S1_at	NA
TRIDC1AG032110	NADH dehydrogenase [ubiquinone] 1 alpha subcomplex assembly factor 3	8	-1.19662	NA	Os10g0571100	LOC_Os10g42090	Os.12928.1.S1_at	NA
TRIDC1AG032650	Protein FAR1-RELATED SEQUENCE 3	8	-5.93341	NA	NA	0	0	NA
TRIDC1AG032740	Mediator of RNA polymerase II transcription subunit 31	3	1.56889	NA	Os07g0164600	LOC_Os07g07020	Os.18373.1.S1_at	AT5G19910
TRIDC1AG033070	undescribed protein	8	-1.6004	NA	NA	0	0	NA
TRIDC1AG033380	D-3-phosphoglycerate dehydrogenase	3	3.0282	NA	Os08g0447000	LOC_Os08g34720	Os.11516.1.S1_s_at	NA	nucleotide binding	nucleoside phosphate binding	small molecule binding	adenyl ribonucleotide binding	adenyl nucleotide binding	purine nucleotide binding	purine ribonucleotide binding	purine ribonucleoside binding	purine nucleoside binding	ribonucleotide binding	ribonucleoside binding	nucleoside binding	carbohydrate derivative binding	ATP binding	purine ribonucleoside triphosphate binding	heterocyclic compound binding	organic cyclic compound binding	anion binding
TRIDC1AG034100	TRICHOME BIREFRINGENCE-LIKE 33	2	5.26278	NA	Os05g0356700	LOC_Os05g28830	Os.20378.1.S1_at	AT2G40320
TRIDC1AG034330	Protein phosphatase 2C family protein	7	-2.41966	NA	Os05g0358500	LOC_Os05g29030	Os.13973.3.S1_at	AT3G16800
TRIDC1AG035570	RNA binding	3	1.50549	NA	Os05g0373400	LOC_Os05g30980	Os.8371.1.S1_x_at	AT4G03110	nucleotide binding	nucleoside phosphate binding	small molecule binding	heterocyclic compound binding	organic cyclic compound binding
TRIDC1AG035760	MATE efflux family protein	3	7.89396	NA	NA	0	0	NA
TRIDC1AG035790	Lipase	8	-4.09675	NA	NA	0	0	NA
TRIDC1AG036150	Protein kinase superfamily protein	6	3.54122	NA	Os07g0302100	LOC_Os07g20670	OsAffx.20929.1.S1_at	NA	phosphotransferase activity, alcohol group as acceptor	protein kinase activity	transferase activity, transferring phosphorus-containing groups	kinase activity
TRIDC1AG036170	annexin 3	8	-1.32781	NA	Os05g0382900	LOC_Os05g31760	Os.8259.1.S1_at	AT2G38760	response to stress
TRIDC1AG036680	ATP-dependent RNA helicase, putative	8	-2.57281	NA	Os05g0389800	LOC_Os05g32370	Os.55790.1.S1_at	NA
TRIDC1AG036910	Methyltransferase-like protein 13	3	1.08948	NA	NA	0	0	AT3G60910
TRIDC1AG036950	Protein RRP5 homolog	8	-9.34547	NA	NA	0	0	AT3G11964
TRIDC1AG037090	Glycogen debranching enzyme	3	1.58679	NA	Os05g0393700	LOC_Os05g32710	Os.25202.1.S1_at	AT1G03310
TRIDC1AG037150	undescribed protein	3	3.12603	NA	NA	0	0	NA
TRIDC1AG037210	Pleckstrin homology (PH) domain-containing protein	8	-1.64341	1.142	Os05g0595500	LOC_Os05g51710	Os.47379.1.S1_at	NA
TRIDC1AG037990	undescribed protein	4	-3.70188	NA	NA	0	0	NA
TRIDC1AG038200	GMP synthase [glutamine-hydrolyzing]	6	5.64492	NA	Os08g0326600	LOC_Os08g23730	Os.15669.1.S1_at	AT1G63660	heterocyclic compound binding	organic cyclic compound binding	small molecule binding	nucleotide binding	nucleoside phosphate binding	carbohydrate derivative binding	nucleoside binding	ATP binding	adenyl ribonucleotide binding	adenyl nucleotide binding	ribonucleoside binding	purine ribonucleoside triphosphate binding	ribonucleotide binding	purine nucleotide binding	purine ribonucleotide binding	purine nucleoside binding	purine ribonucleoside binding	binding	pyrophosphatase activity	hydrolase activity, acting on acid anhydrides, in phosphorus-containing anhydrides	hydrolase activity, acting on acid anhydrides
TRIDC1AG038320	FAR1-related sequence 5	3	1.9333	NA	NA	0	0	NA	heterocyclic compound binding	organic cyclic compound binding
TRIDC1AG038410	P-loop containing nucleoside triphosphate hydrolases superfamily protein	8	-5.40832	NA	Os12g0639500	LOC_Os12g44220	OsAffx.32185.1.S1_s_at	AT3G28570
TRIDC1AG039380	gibberellin 20 oxidase 2	8	-7.64755	NA	Os05g0421900	LOC_Os05g34854	Os.27439.2.S1_at	AT1G44090	gibberellin metabolic process	diterpenoid metabolic process
TRIDC1AG039610	Bidirectional sugar transporter N3	3	1.36869	NA	Os05g0426000	LOC_Os05g35140	Os.10031.1.S1_at	AT1G21460
TRIDC1AG040040	Sec14p-like phosphatidylinositol transfer family protein	8	-1.1819	NA	Os05g0429400	LOC_Os05g35460	Os.15008.1.S1_at	AT1G72160
TRIDC1AG040100	alpha/beta-Hydrolases superfamily protein	8	-3.10979	NA	NA	0	0	AT1G74290
TRIDC1AG040260	aspartate aminotransferase	3	1.90413	NA	Os01g0871300	LOC_Os01g65090	Os.7646.1.S1_a_at	AT2G22250	anion binding
TRIDC1AG040320	Protein kinase superfamily protein	8	-3.82634	NA	Os05g0433100	LOC_Os05g35760	OsAffx.27184.1.S1_at	AT5G08590	phosphate-containing compound metabolic process	phosphorus metabolic process	defense response	phosphorylation	defense response to other organism	response to stress
TRIDC1AG040360	unknown function	8	-6.63525	NA	Os05g0435100	LOC_Os05g35950	OsAffx.14978.1.S1_at	NA
TRIDC1AG040870	Plant protein of unknown function (DUF641)	8	-2.83094	NA	NA	0	0	NA
TRIDC1AG041340	Transcriptional activator DEMETER	6	1.28321	NA	Os05g0446600	LOC_Os05g37410	Os.26665.1.S1_x_at	NA	heterocyclic compound binding	organic cyclic compound binding	binding
TRIDC1AG041370	S-adenosyl-L-methionine-dependent methyltransferases superfamily protein	3	4.41241	NA	NA	0	0	NA
TRIDC1AG042170	Tetratricopeptide repeat (TPR)-like superfamily protein	7	-1.37716	NA	Os05g0457700	LOC_Os05g38330	Os.5627.1.S1_at	NA
TRIDC1AG042640	50S ribosomal protein L17	3	3.14084	NA	Os05g0460700	LOC_Os05g38580	Os.49443.1.S1_at	AT5G64650
TRIDC1AG043180	basic helix-loop-helix (bHLH) DNA-binding superfamily protein	3	1.84158	NA	Os05g0586300	LOC_Os05g50900	OsAffx.4680.1.S1_at	NA
TRIDC1AG043490	Histone superfamily protein	3	3.16785	NA	NA	0	0	AT3G45930	nucleosome	DNA packaging complex	protein-DNA complex	nuclear nucleosome	chromatin	heterocyclic compound binding	organic cyclic compound binding	protein heterodimerization activity	protein-DNA complex assembly
TRIDC1AG043620	unknown function	3	5.01007	NA	Os05g0467700	LOC_Os05g39150	Os.51909.1.S1_at	NA
TRIDC1AG043930	RING/U-box superfamily protein	8	-2.73711	NA	Os05g0468900	LOC_Os05g39260	OsAffx.27235.1.S1_at	AT3G11110
TRIDC1AG044240	undescribed protein	6	1.58986	NA	NA	0	0	NA
TRIDC1AG044920	B3 domain-containing protein	8	-1.59895	NA	Os05g0481400	LOC_Os05g40280	Os.49461.1.S1_at	AT5G58280
TRIDC1AG045170	undescribed protein	8	-3.82866	NA	0	0	0	0
TRIDC1AG045340	Protein BREAST CANCER SUSCEPTIBILITY 1 homolog	3	4.55918	NA	Os05g0486600	LOC_Os05g40810	OsAffx.4581.1.S1_at	NA
TRIDC1AG045400	unknown function	3	1.99817	NA	Os05g0487300	LOC_Os05g40890	Os.10823.1.S1_x_at	NA
TRIDC1AG045500	Bifunctional inhibitor/lipid-transfer protein/seed storage 2S albumin superfamily protein	3	5.1159	NA	Os05g0489200	LOC_Os05g41030	Os.8994.1.S1_at	NA
TRIDC1AG045860	SNF1 protein kinase subunit beta-3	3	2.72578	NA	Os05g0491200	LOC_Os05g41220	Os.15191.1.S1_s_at	AT5G21170	kinase activity	transferase activity, transferring phosphorus-containing groups
TRIDC1AG045980	Salt-induced protein	3	12.6109	NA	NA	0	0	NA
TRIDC1AG046960	Early light-induced protein 1, chloroplastic	3	5.62715	NA	NA	0	0	AT3G22840	heterocyclic compound binding	organic cyclic compound binding
TRIDC1AG047200	unknown function	8	-2.24463	NA	Os03g0213200	LOC_Os03g11450	OsAffx.25057.1.S1_at	AT5G07950
TRIDC1AG047220	Cyclin-D5-2	8	-1.96862	NA	Os12g0588800	LOC_Os12g39830	Os.51953.1.S1_at	AT4G37630	phosphate-containing compound metabolic process	phosphorus metabolic process	phosphorylation
TRIDC1AG047230	Translation initiation factor SUI1 family protein	8	-1.05203	NA	Os05g0498400	LOC_Os05g41900	Os.7715.1.S1_a_at	AT5G54940
TRIDC1AG047560	UDP-Glycosyltransferase superfamily protein	6	3.08663	NA	Os05g0499800	LOC_Os05g42040	Os.28129.1.S1_at	NA
TRIDC1AG047980	unknown function	8	-3.13251	NA	Os10g0134700	LOC_Os10g04540	Os.19044.1.S1_at	NA
TRIDC1AG048000	NB-ARC domain containing protein	8	-2.12734	NA	Os10g0134700	LOC_Os10g04540	Os.19044.1.S1_at	NA
TRIDC1AG048290	Lecithine-cholesterol acyltransferase-like 4	8	-3.76678	3.14032	NA	0	0	NA
TRIDC1AG048370	thioredoxin 3	8	-1.0632	NA	NA	0	0	AT1G19730	response to stress
TRIDC1AG048400	P-loop containing nucleoside triphosphate hydrolases superfamily protein	8	-3.32437	NA	Os05g0508800	LOC_Os05g43300	Os.15545.1.S1_at	AT1G06750	phosphate-containing compound metabolic process	phosphorus metabolic process	phosphorylation
TRIDC1AG049130	Carnosine N-methyltransferase	8	-1.25181	NA	Os05g0511300	LOC_Os05g43560	Os.17049.1.S1_at	AT2G32160
TRIDC1AG049290	Cellulose-synthase-like C5	3	1.65024	NA	Os05g0510800	LOC_Os05g43530	Os.15705.1.S1_x_at	AT4G07960
TRIDC1AG050590	Leucine-rich receptor-like protein kinase family protein	8	-1.54758	NA	Os05g0522600	LOC_Os05g44770	Os.10619.1.S1_at	NA	phosphate-containing compound metabolic process	phosphorus metabolic process	phosphorylation
TRIDC1AG050920	undescribed protein	3	4.2169	NA	NA	0	0	NA
TRIDC1AG051480	Replication factor C subunit 2	6	1.5229	NA	Os05g0529600	LOC_Os05g45340	OsAffx.27316.1.S1_at	AT5G45720	replication fork	heterocyclic compound binding	organic cyclic compound binding	small molecule binding	nucleotide binding	nucleoside phosphate binding	transferase activity, transferring phosphorus-containing groups	carbohydrate derivative binding	nucleoside binding	ATP binding	adenyl ribonucleotide binding	adenyl nucleotide binding	ribonucleoside binding	purine ribonucleoside triphosphate binding	ribonucleotide binding	purine nucleotide binding	purine ribonucleotide binding	purine nucleoside binding	purine ribonucleoside binding	binding	pyrophosphatase activity	hydrolase activity, acting on acid anhydrides, in phosphorus-containing anhydrides	hydrolase activity, acting on acid anhydrides
TRIDC1AG052100	V-type proton ATPase subunit G1	3	3.95963	NA	NA	0	0	NA
TRIDC1AG052260	Wound-induced protein	4	-3.42557	3.57571	Os11g0591800	LOC_Os11g37940	OsAffx.7332.1.S1_at	NA
TRIDC1AG052720	WRKY DNA-binding protein 51	8	-1.11388	NA	Os05g0537100	LOC_Os05g46020	Os.8961.1.S1_s_at	AT5G64810	defense response to fungus	defense response	response to fungus	defense response to other organism	response to stress
TRIDC1AG053270	unknown function	3	3.61412	NA	NA	0	0	NA
TRIDC1AG055750	oligopeptide transporter 7	3	1.04105	NA	Os06g0127700	LOC_Os06g03700	Os.34161.1.S1_at	AT4G10770	heterocyclic compound binding	organic cyclic compound binding
TRIDC1AG055840	E3 ubiquitin-protein ligase	3	2.84066	NA	NA	0	0	NA
TRIDC1AG056460	1-deoxy-D-xylulose 5-phosphate synthase 1	8	-3.17138	4.47099	Os07g0190000	LOC_Os07g09190	Os.6450.1.S1_at	NA	phosphate-containing compound metabolic process	phosphorus metabolic process
TRIDC1AG059800	sugar transporter protein 7	3	1.65533	NA	Os05g0567700	LOC_Os05g49260	Os.21906.1.S1_at	AT1G19450
TRIDC1AG063470	metacaspase 2	3	1.01719	NA	Os03g0389501	LOC_Os03g27210	OsAffx.25247.1.S1_x_at	AT5G64240
TRIDC1AG064830	Cytochrome P450 superfamily protein	8	-6.72366	NA	Os12g0582000	LOC_Os12g39240	OsAffx.20024.1.S1_at	AT3G25180	secondary metabolic process
TRIDC1BG000090	hydroxycinnamoyl-CoA shikimate/quinate hydroxycinnamoyl transferase	8	-5.79791	NA	NA	0	0	AT5G48930
TRIDC1BG002080	Disease resistance protein	2	-1.75431	-3.92065	Os01g0359400	LOC_Os01g25710	Os.49396.1.S1_x_at	NA
TRIDC1BG003130	TBC1 domain family member 2A	3	2.75684	NA	Os08g0337700	LOC_Os08g25010	No hit	AT3G07890
TRIDC1BG003170	unknown function	8	-1.40951	NA	Os05g0107300	LOC_Os05g01690	Os.16880.1.S1_at	AT5G22450
TRIDC1BG003290	unknown function	6	5.67423	NA	NA	0	0	NA
TRIDC1BG003520	General transcription factor IIH subunit 5	8	-3.22586	NA	Os07g0573600	LOC_Os07g38600	Os.14815.1.S1_at	AT1G12400	response to stress
TRIDC1BG003750	Disease resistance protein	8	-1.07014	NA	NA	0	0	NA
TRIDC1BG003810	Disease resistance protein RPP13	3	2.97201	NA	NA	0	0	NA	nucleotide binding	nucleoside phosphate binding	small molecule binding	adenyl ribonucleotide binding	adenyl nucleotide binding	purine nucleotide binding	purine ribonucleotide binding	purine ribonucleoside binding	purine nucleoside binding	ribonucleotide binding	ribonucleoside binding	nucleoside binding	carbohydrate derivative binding	heterocyclic compound binding	organic cyclic compound binding
TRIDC1BG003820	Disease resistance protein RPP13	3	4.02425	NA	NA	0	0	NA	nucleotide binding	nucleoside phosphate binding	small molecule binding	adenyl ribonucleotide binding	adenyl nucleotide binding	purine nucleotide binding	purine ribonucleotide binding	purine ribonucleoside binding	purine nucleoside binding	ribonucleotide binding	ribonucleoside binding	nucleoside binding	carbohydrate derivative binding	heterocyclic compound binding	organic cyclic compound binding
TRIDC1BG003840	Disease resistance protein RPP13	3	5.96941	NA	NA	0	0	NA	nucleotide binding	nucleoside phosphate binding	small molecule binding	adenyl ribonucleotide binding	adenyl nucleotide binding	purine nucleotide binding	purine ribonucleotide binding	purine ribonucleoside binding	purine nucleoside binding	ribonucleotide binding	ribonucleoside binding	nucleoside binding	carbohydrate derivative binding	heterocyclic compound binding	organic cyclic compound binding
TRIDC1BG003850	Anaphase-promoting complex subunit cdc20	3	1.89749	NA	NA	0	0	NA
TRIDC1BG004260	Chalcone synthase 2	8	-6.32266	NA	Os07g0214900	LOC_Os07g11440	No hit	AT5G13930
TRIDC1BG004340	F-box/LRR-repeat protein 20	3	9.63356	NA	Os02g0317500	LOC_Os02g21260	Os.54174.1.S1_at	NA
TRIDC1BG004470	Pectin acetylesterase 5	3	1.67696	NA	Os05g0111900	LOC_Os05g02120	Os.7725.1.S1_at	AT3G09410
TRIDC1BG004750	Elongation factor 2	6	6.72421	NA	Os01g0723000	LOC_Os01g52470	Os.32865.1.S1_at	NA	heterocyclic compound binding	organic cyclic compound binding	small molecule binding	nucleotide binding	nucleoside phosphate binding	binding	pyrophosphatase activity	hydrolase activity, acting on acid anhydrides, in phosphorus-containing anhydrides	hydrolase activity, acting on acid anhydrides
TRIDC1BG004760	Helicase-like protein	8	-6.64963	NA	NA	0	0	NA	response to stress
TRIDC1BG005230	Disease resistance protein	6	1.71056	NA	NA	0	0	NA	heterocyclic compound binding	organic cyclic compound binding	small molecule binding	nucleotide binding	nucleoside phosphate binding	binding
TRIDC1BG005590	phenylalanine ammonia-lyase 2	8	-4.79573	NA	Os04g0518400	LOC_Os04g43800	Os.52536.1.S1_at	AT5G04230	secondary metabolic process
TRIDC1BG005710	histone H2A 6	3	4.06091	NA	Os03g0279200	LOC_Os03g17100	Os.12821.1.S1_at	AT5G27670	nucleosome	DNA packaging complex	protein-DNA complex	chromatin	heterocyclic compound binding	organic cyclic compound binding	protein heterodimerization activity
TRIDC1BG006400	3-ketoacyl-CoA synthase 12	8	-5.02363	NA	NA	0	0	AT4G34510
TRIDC1BG006560	ankyrin repeat family protein	3	8.08689	NA	NA	0	0	NA	heterocyclic compound binding	organic cyclic compound binding
TRIDC1BG006740	undescribed protein	8	-8.27083	NA	NA	0	0	NA
TRIDC1BG006760	MYB transcription factor	8	-1.32526	NA	NA	0	0	AT3G46130
TRIDC1BG006960	Protein STIP1-like protein	3	4.69775	NA	NA	0	0	NA
TRIDC1BG006970	ankyrin repeat family protein	3	6.1625	NA	Os02g0494400	LOC_Os02g29210	OsAffx.24492.1.S1_at	NA	heterocyclic compound binding	organic cyclic compound binding
TRIDC1BG007700	Calcium-transporting ATPase 1	8	-1.05155	NA	Os05g0120700	LOC_Os05g02940	Os.3895.1.S1_at	NA
TRIDC1BG007930	F-box/LRR-repeat protein 14	3	1.84777	NA	Os04g0370300	LOC_Os04g30180	Os.52155.1.S1_at	AT1G80570
TRIDC1BG008170	ankyrin repeat family protein	3	6.05151	NA	Os12g0636100	LOC_Os12g43940	Os.53453.1.S1_at	NA
TRIDC1BG008260	Nucleoporin GLE1	3	2.49454	NA	Os02g0596100	LOC_Os02g38250	Os.6276.1.S1_at	NA	small molecule binding
TRIDC1BG008540	receptor-like protein kinase 1	8	-10.296	NA	NA	0	0	NA	phosphate-containing compound metabolic process	phosphorus metabolic process	phosphorylation
TRIDC1BG008550	receptor-like protein kinase 1	8	-3.84529	NA	NA	0	0	NA	phosphate-containing compound metabolic process	phosphorus metabolic process	phosphorylation
TRIDC1BG008570	receptor-like protein kinase 2	8	-2.30681	2.88844	NA	0	0	NA	phosphate-containing compound metabolic process	phosphorus metabolic process	phosphorylation
TRIDC1BG008750	F-box domain containing protein, expressed	3	3.10134	NA	NA	0	0	NA
TRIDC1BG009080	aluminum sensitive 3	8	-1.47264	NA	Os05g0119000	LOC_Os05g02750	Os.18539.1.S1_at	AT2G37330
TRIDC1BG009100	unknown function	3	1.85026	NA	Os05g0118800	LOC_Os05g02740	Os.22697.1.S1_at	NA
TRIDC1BG009330	F-box domain containing protein	3	4.68247	NA	NA	0	0	NA
TRIDC1BG009650	Pentatricopeptide repeat-containing protein	3	4.20575	NA	NA	0	0	NA
TRIDC1BG009780	Pyrimidine-specific ribonucleoside hydrolase RihA	3	1.53323	NA	Os09g0567900	LOC_Os09g39440	Os.15779.1.S1_at	AT2G36310
TRIDC1BG009850	undescribed protein	8	-2.50694	NA	Os11g0323860	None	No hit	NA
TRIDC1BG009870	DNA repair protein RAD16	6	5.30965	NA	Os07g0511500	LOC_Os07g32730	Os.50017.1.S1_at	AT1G02670	heterocyclic compound binding	organic cyclic compound binding	small molecule binding	nucleotide binding	nucleoside phosphate binding	carbohydrate derivative binding	nucleoside binding	ATP binding	adenyl ribonucleotide binding	adenyl nucleotide binding	ribonucleoside binding	purine ribonucleoside triphosphate binding	ribonucleotide binding	purine nucleotide binding	purine ribonucleotide binding	purine nucleoside binding	purine ribonucleoside binding	binding	pyrophosphatase activity	hydrolase activity, acting on acid anhydrides, in phosphorus-containing anhydrides	hydrolase activity, acting on acid anhydrides
TRIDC1BG009890	Pentatricopeptide repeat-containing protein	6	3.08091	NA	Os04g0349600	None	No hit	NA
TRIDC1BG010470	Protein kinase family protein	3	9.58402	NA	NA	0	0	NA	nucleotide binding	nucleoside phosphate binding	small molecule binding	adenyl ribonucleotide binding	adenyl nucleotide binding	purine nucleotide binding	purine ribonucleotide binding	purine ribonucleoside binding	purine nucleoside binding	ribonucleotide binding	ribonucleoside binding	nucleoside binding	carbohydrate derivative binding	ATP binding	purine ribonucleoside triphosphate binding	heterocyclic compound binding	organic cyclic compound binding	kise activity	transferase activity, transferring phosphorus-containing groups	calcium ion binding
TRIDC1BG011010	Ankyrin repeat family protein	8	-2.48247	NA	NA	0	0	NA
TRIDC1BG011180	Nuclear pore complex protein Nup98-Nup96	8	-1.44707	NA	Os01g0383900	LOC_Os01g28690	Os.32272.1.S1_s_at	AT1G59660	response to stress
TRIDC1BG011350	Beta-1,3-galactosyltransferase 15	3	1.20726	NA	Os01g0328900	LOC_Os01g22550	Os.53990.1.S1_at	AT3G06440
TRIDC1BG011470	Mitochondrial transcription termination factor family protein	3	4.05962	NA	Os08g0518200	LOC_Os08g40630	Os.23927.1.S1_at	AT5G06810
TRIDC1BG012730	UDP-Glycosyltransferase superfamily protein	8	-1.77135	NA	NA	0	0	NA
TRIDC1BG013080	F-box family protein	8	-1.96942	NA	NA	0	0	NA
TRIDC1BG013280	unknown function	8	-6.71584	NA	Os11g0427500	LOC_Os11g24050	Os.17435.1.S1_s_at	NA
TRIDC1BG013520	ankyrin repeat family protein	8	-2.37109	NA	Os02g0457500	LOC_Os02g25960	Os.49590.1.S1_at	NA
TRIDC1BG013960	Histone superfamily protein	8	-7.16118	NA	Os10g0539500	LOC_Os10g39410	Os.12348.1.S1_at	NA	response to stress
TRIDC1BG014180	unknown function	7	-1.01931	NA	Os05g0137300	LOC_Os05g04620	Os.5191.1.S1_at	NA
TRIDC1BG014960	2-oxoglutarate (2OG) and Fe(II)-dependent oxygenase superfamily protein	8	-1.41148	NA	NA	0	0	NA
TRIDC1BG015010	undescribed protein	3	2.58462	NA	NA	0	0	NA
TRIDC1BG015420	DNA topoisomerase 2	7	-2.42224	NA	NA	0	0	AT3G23890
TRIDC1BG015480	sucrose-phosphatase 1	3	8.5301	NA	Os05g0144900	LOC_Os05g05270	Os.49091.1.S1_at	AT1G51420
TRIDC1BG015500	P-loop containing nucleoside triphosphate hydrolases superfamily protein	3	6.56842	NA	Os05g0274300	LOC_Os05g19280	Os.6060.1.S1_at	AT4G13030	nucleotide binding	nucleoside phosphate binding	small molecule binding	purine nucleotide binding	purine ribonucleotide binding	purine ribonucleoside binding	purine nucleoside binding	ribonucleotide binding	ribonucleoside binding	nucleoside binding	carbohydrate derivative binding	purine ribonucleoside triphosphate binding	heterocyclic compound binding	organic cyclic compound binding
TRIDC1BG015760	undescribed protein	8	-4.44885	NA	NA	0	0	NA
TRIDC1BG016440	Glutathione S-transferase family protein	3	2.28656	NA	NA	0	0	AT3G03190
TRIDC1BG016450	Glutathione S-transferase family protein	8	-1.14235	NA	Os05g0148900	LOC_Os05g05620	Os.50371.1.S1_x_at	AT3G03190
TRIDC1BG016800	xyloglucan xylosyltransferase 5	3	2.43583	NA	Os03g0300000	LOC_Os03g18820	Os.16827.2.S1_at	AT3G62720
TRIDC1BG016820	WD repeat-containing protein 43	8	-1.1518	NA	Os03g0300300	LOC_Os03g18840	Os.53751.1.S1_at	NA
TRIDC1BG017510	Pre-rRNA-processing protein TSR2, conserved region	8	-5.87552	NA	NA	0	0	NA
TRIDC1BG017680	Myb transcription factor	3	3.35835	NA	NA	0	0	NA
TRIDC1BG017890	phenylalanine ammonia-lyase 2	8	-2.27074	NA	Os04g0518400	LOC_Os04g43800	Os.52536.1.S1_at	AT5G04230	secondary metabolic process
TRIDC1BG017970	unknown function	8	-4.90732	NA	Os04g0640300	LOC_Os04g54759	Os.53699.1.S1_at	NA
TRIDC1BG018050	Cytosol aminopeptidase family protein	3	1.98714	NA	Os12g0434400	LOC_Os12g24650	OsAffx.7690.1.S1_at	AT2G24200	heterocyclic compound binding	organic cyclic compound binding
TRIDC1BG018350	Histone superfamily protein	8	-1.09138	NA	NA	0	0	NA
TRIDC1BG018400	Ion channel DMI1	3	4.10086	NA	NA	0	0	NA
TRIDC1BG019040	Cytochrome P450 superfamily protein	8	-3.5929	NA	Os01g0627800	LOC_Os01g43740	Os.33102.1.S1_at	AT3G14620
TRIDC1BG020470	RING finger and transmembrane domain-containing protein 2	8	-2.53118	NA	NA	0	0	NA
TRIDC1BG020510	Ribulose-phosphate 3-epimerase, chloroplastic	6	3.89201	NA	NA	0	0	NA
TRIDC1BG020520	Protein EARLY RESPONSIVE TO DEHYDRATION 15	3	2.77423	NA	Os03g0353400	LOC_Os03g23010	Os.12197.1.S1_x_at	NA
TRIDC1BG020940	BEST Arabidopsis thaliana protein match is: copper ion binding .	8	-3.35031	-1.14984	Os05g0179800	LOC_Os05g08730	Os.11014.1.S1_at	AT4G32610
TRIDC1BG021440	NAD-dependent malic enzyme 1	8	-1.48099	NA	Os05g0186300	LOC_Os05g09440	Os.9145.1.S1_at	AT5G25880	phosphate-containing compound metabolic process	phosphorus metabolic process	pyruvate metabolic process	nicotinamide nucleotide metabolic process	pyridine-containing compound metabolic process	pyridine nucleotide metabolic process	oxidoreduction coenzyme metabolic process
TRIDC1BG021680	Pectin lyase-like superfamily protein	3	6.42378	NA	Os07g0208100	LOC_Os07g10730	Os.49983.1.S1_at	NA
TRIDC1BG021910	unknown function	7	-1.31799	-1.34628	Os05g0188100	LOC_Os05g09580	No hit	NA
TRIDC1BG021940	calmodulin-binding family protein	3	3.27336	NA	Os05g0197300	LOC_Os05g10840	Os.31977.1.S1_at	AT4G33050
TRIDC1BG022090	Late embryogenesis abundant (LEA) hydroxyproline-rich glycoprotein family	7	-1.68485	NA	Os05g0199100	LOC_Os05g11010	Os.52742.1.S1_at	AT1G17620
TRIDC1BG023090	unknown function	3	6.47539	NA	NA	0	0	NA
TRIDC1BG024350	tRNA pseudouridine synthase A 1	3	1.38864	NA	NA	0	0	AT3G06950	heterocyclic compound binding	organic cyclic compound binding
TRIDC1BG024840	undescribed protein	6	1.48161	NA	NA	0	0	NA
TRIDC1BG024990	undescribed protein	3	2.4495	NA	NA	0	0	NA
TRIDC1BG026100	Leucine-rich repeat family protein	3	1.78822	NA	NA	0	0	NA
TRIDC1BG026630	undescribed protein	8	-4.50783	NA	NA	0	0	NA
TRIDC1BG026660	acyl carrier protein 3	3	9.91545	NA	NA	0	0	NA
TRIDC1BG028090	Long-chain-alcohol oxidase FAO1	7	-1.1948	NA	Os10g0475100	LOC_Os10g33540	Os.5644.1.S1_at	AT3G23410
TRIDC1BG028850	Nucleotide/sugar transporter family protein	8	-5.47996	NA	Os10g0479700	LOC_Os10g33920	Os.2558.1.S1_a_at	AT2G28315
TRIDC1BG029780	Carboxypeptidase Y homolog A	8	-6.13713	NA	NA	0	0	NA
TRIDC1BG029800	pfkB-like carbohydrate kinase family protein	6	1.24501	NA	Os05g0185700	LOC_Os05g09370	Os.10656.1.S1_at	AT1G49350	phosphotransferase activity, alcohol group as acceptor	transferase activity, transferring phosphorus-containing groups	kinase activity
TRIDC1BG030190	pH-response regulator protein palA/RIM20	3	1.40458	NA	Os10g0495300	LOC_Os10g35250	Os.20281.1.S1_at	AT1G15130
TRIDC1BG030280	DNA topoisomerase 1	6	2.52162	NA	Os06g0281400	LOC_Os06g16980	Os.20056.1.A1_at	AT4G31210	heterocyclic compound binding	organic cyclic compound binding	binding
TRIDC1BG030620	unknown function	3	8.78153	NA	Os10g0489800	LOC_Os10g34810	Os.47895.1.S1_at	AT1G73380
TRIDC1BG030990	Epoxide hydrolase 1	8	-2.21204	NA	Os10g0498200	LOC_Os10g35520	Os.23214.1.S1_at	AT2G26740
TRIDC1BG031390	unknown function	6	1.32596	1.48752	NA	0	0	NA
TRIDC1BG032020	Pentapeptide repeat-containing protein	6	2.24673	1.09973	Os10g0502000	LOC_Os10g35810	Os.16692.1.S1_x_at	AT5G53490
TRIDC1BG032050	Tetratricopeptide repeat (TPR)-like superfamily protein	6	2.26256	NA	Os05g0202200	LOC_Os05g11240	OsAffx.26828.1.S1_at	NA
TRIDC1BG032460	Cathepsin B-like cysteine proteinase 6	3	2.4084	NA	NA	0	0	AT4G36880
TRIDC1BG032570	Glutathione S-transferase family protein	8	-2.2358	NA	Os10g0530900	LOC_Os10g38740	Os.46634.1.S1_x_at	NA	secondary metabolic process
TRIDC1BG032620	Glutathione S-transferase family protein	3	11.8379	NA	NA	0	0	NA
TRIDC1BG032660	Glutathione S-transferase family protein	6	3.3758	NA	Os10g0528100	LOC_Os10g38470	Os.5441.1.S1_at	NA
TRIDC1BG032990	alpha/beta-Hydrolases superfamily protein	8	-2.66532	NA	Os10g0521400	LOC_Os10g37710	Os.16221.1.S1_at	NA
TRIDC1BG033760	Serine carboxypeptidase S28 family protein	8	-1.61219	NA	Os10g0511600	LOC_Os10g36780	Os.46474.1.S1_at	AT4G36195
TRIDC1BG033850	Aquaporin-like superfamily protein	3	3.39919	NA	Os10g0513200	LOC_Os10g36924	Os.46645.1.S1_at	NA
TRIDC1BG033890	Cytochrome P450 superfamily protein	3	2.71503	NA	Os10g0515400	LOC_Os10g37120	Os.46643.1.S1_x_at	AT2G12190	heterocyclic compound binding	organic cyclic compound binding
TRIDC1BG034100	Valine--tRNA ligase	8	-2.4942	NA	Os10g0506200	LOC_Os10g36210	OsAffx.7986.1.S1_at	AT1G14610
TRIDC1BG034130	Heavy metal-associated domain protein, putative	6	2.85308	2.18129	Os10g0506100	LOC_Os10g36200	Os.46151.1.S1_at	AT5G23760	binding
TRIDC1BG034440	ASF1 like histone chaperone	5	-1.12116	1.36821	NA	0	0	NA	transferase activity	catalytic activity
TRIDC1BG034600	unknown function	8	-2.83132	NA	0	0	0	0
TRIDC1BG034610	nonsense-mediated mRNA decay NMD3 family protein	8	-1.70788	NA	Os10g0573900	LOC_Os10g42320	Os.12732.1.S1_at	AT2G03820
TRIDC1BG034640	RING/U-box superfamily protein	6	2.46928	NA	NA	0	0	AT2G35420
TRIDC1BG035540	plastid transcriptionally active 18	4	-2.44457	NA	Os02g0784900	LOC_Os02g54360	OsAffx.3067.1.S1_at	NA
TRIDC1BG035740	PLAC8 family protein	6	9.3512	2.5203	Os10g0535800	LOC_Os10g39100	Os.46418.1.S1_at	AT1G63830
TRIDC1BG035890	auxin response factor 4	8	-3.67928	NA	Os10g0537100	LOC_Os10g39190	OsAffx.30718.1.S1_x_at	AT2G46870
TRIDC1BG035990	unknown function	3	3.66677	NA	Os08g0494400	LOC_Os08g38620	Os.14799.1.S1_at	NA
TRIDC1BG036020	Histone superfamily protein	8	-7.1453	NA	NA	0	0	NA	response to stress
TRIDC1BG036770	Histone superfamily protein	8	-2.65256	NA	NA	0	0	NA	response to stress
TRIDC1BG036860	Protein kinase superfamily protein	8	-4.13556	NA	Os10g0548700	LOC_Os10g40100	Os.3287.1.S1_a_at	AT2G45910	phosphate-containing compound metabolic process	phosphorus metabolic process	phosphorylation
TRIDC1BG036900	Branched-chain-amino-acid aminotransferase 6	8	-1.00229	NA	Os10g0549500	LOC_Os10g40200	Os.3282.2.S1_x_at	AT3G49680
TRIDC1BG036950	Pectin acetylesterase 9	3	2.82909	NA	Os10g0550500	LOC_Os10g40290	Os.52091.1.S1_at	AT5G23870
TRIDC1BG037010	unknown function	8	-5.61022	NA	NA	0	0	NA
TRIDC1BG037280	Glycogenin-1	8	-1.41869	NA	Os10g0555100	LOC_Os10g40640	Os.46627.1.S1_at	AT4G16600
TRIDC1BG037330	expansin B2	6	4.07386	1.69949	Os10g0555700	LOC_Os10g40710	Os.2373.1.S1_at	NA
TRIDC1BG037560	unknown function	8	-6.05516	NA	NA	0	0	NA
TRIDC1BG037590	undescribed protein	8	-5.96279	NA	NA	0	0	NA
TRIDC1BG037650	T-complex protein 1 subunit epsilon	7	-1.47404	-1.49214	Os06g0562600	LOC_Os06g36700	Os.10453.1.S1_at	AT1G24510
TRIDC1BG038400	Protein kinase superfamily protein	6	3.62595	NA	Os10g0562500	LOC_Os10g41290	Os.46554.1.S1_at	NA	heterocyclic compound binding	organic cyclic compound binding	small molecule binding	nucleotide binding	nucleoside phosphate binding	phosphotransferase activity, alcohol group as acceptor	protein kinase activity	transferase activity, transferring phosphorus-containing groups	protein serine/threonine kinase activity	kinase activity	carbohydrate derivative binding	nucleoside binding	ATP binding	adenyl ribonucleotide binding	adenyl nucleotide binding	ribonucleoside binding	purine ribonucleoside triphosphate binding	ribonucleotide binding	purine nucleotide binding	purine ribonucleotide binding	purine nucleoside binding	purine ribonucleoside binding	binding
TRIDC1BG038960	undescribed protein	3	1.21694	NA	NA	0	0	NA
TRIDC1BG039540	Mitochondrial substrate carrier family protein	3	1.62193	NA	Os05g0357200	LOC_Os05g28870	Os.6174.1.S1_at	AT2G47490
TRIDC1BG039930	Fatty acid oxidation complex subunit alpha	3	1.94399	NA	Os05g0362100	LOC_Os05g29880	No hit	NA
TRIDC1BG040270	Histone H2B.1	8	-3.71903	NA	NA	0	0	AT5G59910
TRIDC1BG040910	Threonine--tRNA ligase	8	-5.184	NA	NA	0	0	AT1G18130
TRIDC1BG041320	Cytochrome P450 superfamily protein	8	-1.11271	NA	Os05g0382500	LOC_Os05g31740	Os.54911.1.S1_at	NA
TRIDC1BG041930	DNA repair protein-related	6	1.08507	NA	Os05g0392400	LOC_Os05g32610	Os.35247.1.S1_at	AT3G24340	heterocyclic compound binding	organic cyclic compound binding	small molecule binding	nucleotide binding	nucleoside phosphate binding	carbohydrate derivative binding	nucleoside binding	ATP binding	adenyl ribonucleotide binding	adenyl nucleotide binding	ribonucleoside binding	purine ribonucleoside triphosphate binding	ribonucleotide binding	purine nucleotide binding	purine ribonucleotide binding	purine nucleoside binding	purine ribonucleoside binding	binding	pyrophosphatase activity	hydrolase activity, acting on acid anhydrides, in phosphorus-containing anhydrides	hydrolase activity, acting on acid anhydrides
TRIDC1BG042250	RHOMBOID-like protein 14	8	-2.23763	NA	Os01g0283500	LOC_Os01g18100	Os.1715.1.S1_at	AT3G17611	response to stress
TRIDC1BG042480	Cyclin-P3-1	3	1.69441	NA	Os05g0398000	LOC_Os05g33040	Os.8306.1.S1_at	AT3G05327
TRIDC1BG042520	Galactosyltransferase family protein	3	1.63479	NA	NA	0	0	AT1G27120
TRIDC1BG042540	Protein kinase superfamily protein	6	2.76074	NA	Os05g0398800	LOC_Os05g33080	Os.54825.1.S1_at	AT1G54820	heterocyclic compound binding	organic cyclic compound binding	small molecule binding	nucleotide binding	nucleoside phosphate binding	phosphotransferase activity, alcohol group as acceptor	protein kinase activity	transferase activity, transferring phosphorus-containing groups	protein serine/threonine kinase activity	kinase activity	carbohydrate derivative binding	nucleoside binding	ATP binding	adenyl ribonucleotide binding	adenyl nucleotide binding	ribonucleoside binding	purine ribonucleoside triphosphate binding	ribonucleotide binding	purine nucleotide binding	purine ribonucleotide binding	purine nucleoside binding	purine ribonucleoside binding	binding
TRIDC1BG042590	Chitinase family protein	8	-3.91434	NA	NA	0	0	AT3G12500	defense response to fungus	defense response	response to fungus	defense response to other organism	response to stress
TRIDC1BG043630	P-loop containing nucleoside triphosphate hydrolases superfamily protein	8	-6.63866	NA	Os12g0639500	LOC_Os12g44220	OsAffx.32185.1.S1_s_at	AT3G28570	response to stress
TRIDC1BG044190	unknown function	8	-1.9942	NA	NA	0	0	NA
TRIDC1BG044400	like COV 1	3	5.11137	NA	NA	0	0	NA
TRIDC1BG045490	unknown function	8	-9.55793	NA	NA	0	0	NA
TRIDC1BG045600	Amidophosphoribosyltransferase	8	-1.47164	NA	Os05g0430800	LOC_Os05g35580	Os.11493.1.A1_at	AT4G38880	phosphate-containing compound metabolic process	phosphorus metabolic process
TRIDC1BG046380	Histone superfamily protein	3	1.64888	NA	NA	0	0	NA	nucleosome	DNA packaging complex	protein-DNA complex	nuclear nucleosome	chromatin	heterocyclic compound binding	organic cyclic compound binding	protein heterodimerization activity	protein-DNA complex assembly
TRIDC1BG046510	DOF zinc finger protein 1	3	5.3229	NA	Os05g0440000	LOC_Os05g36900	OsAffx.14985.1.S1_at	AT1G21340	heterocyclic compound binding	organic cyclic compound binding
TRIDC1BG047380	phosphate transporter 4;2	7	-2.00237	NA	Os05g0451100	LOC_Os05g37820	Os.9560.1.S1_at	AT2G38060
TRIDC1BG047400	undescribed protein	8	-6.03296	NA	Os05g0451300	LOC_Os05g37830	Os.14077.1.S1_at	NA
TRIDC1BG047530	Yos1-like protein	3	7.12627	NA	NA	0	0	AT2G37975
TRIDC1BG047630	unknown function	6	1.11512	1.60951	NA	0	0	NA
TRIDC1BG047910	Aldo-keto reductase family 4 member C9	3	2.01384	NA	Os05g0456200	None	No hit	AT2G37770	nucleotide binding	nucleoside phosphate binding	small molecule binding	heterocyclic compound binding	organic cyclic compound binding
TRIDC1BG047990	Aldo-keto reductase family 4 member C9	7	-2.74878	-3.74243	Os05g0456300	LOC_Os05g38230	Os.7452.1.S1_at	AT2G37770
TRIDC1BG048390	Histone H2B.11	3	1.91839	NA	Os05g0460475	LOC_Os05g38560	OsAffx.27227.1.S1_at	AT5G59910	nucleosome	DNA packaging complex	protein-DNA complex	nuclear nucleosome	chromatin	heterocyclic compound binding	organic cyclic compound binding	protein heterodimerization activity	protein-DNA complex assembly
TRIDC1BG048400	Riboflavin biosynthesis protein RibBA	3	1.3169	NA	Os05g0460600	LOC_Os05g38570	Os.7480.1.S1_x_at	AT5G59750	nucleotide binding	nucleoside phosphate binding	small molecule binding	purine nucleotide binding	purine ribonucleotide binding	purine ribonucleoside binding	purine nucleoside binding	ribonucleotide binding	ribonucleoside binding	nucleoside binding	carbohydrate derivative binding	purine ribonucleoside triphosphate binding	heterocyclic compound binding	organic cyclic compound binding
TRIDC1BG048410	50S ribosomal protein L17	8	-1.62896	NA	NA	0	0	NA
TRIDC1BG048420	Very-long-chain (3R)-3-hydroxyacyl-CoA dehydratase 2	8	-2.65972	NA	Os05g0460800	LOC_Os05g38590	Os.17700.1.S1_x_at	AT5G59770
TRIDC1BG048440	receptor kinase 2	6	4.5563	NA	Os11g0225000	LOC_Os11g11780	Os.51246.1.S1_at	NA	heterocyclic compound binding	organic cyclic compound binding	small molecule binding	nucleotide binding	nucleoside phosphate binding	phosphotransferase activity, alcohol group as acceptor	protein kinase activity	transferase activity, transferring phosphorus-containing groups	protein serine/threonine kinase activity	kinase activity	carbohydrate derivative binding	nucleoside binding	ATP binding	adenyl ribonucleotide binding	adenyl nucleotide binding	ribonucleoside binding	purine ribonucleoside triphosphate binding	ribonucleotide binding	purine nucleotide binding	purine ribonucleotide binding	purine nucleoside binding	purine ribonucleoside binding	binding
TRIDC1BG048460	G-type lectin S-receptor-like serine/threonine-protein kinase SRK	3	6.30808	NA	NA	0	0	NA
TRIDC1BG048480	respiratory burst oxidase homologue D	8	-5.8669	NA	NA	0	0	AT5G07390	defense response to fungus	defense response	response to fungus	defense response to other organism	response to stress
TRIDC1BG048850	unknown function	8	-3.70551	NA	NA	0	0	NA
TRIDC1BG049290	Kinase interacting (KIP1-like) family protein	8	-2.78172	NA	Os05g0466200	LOC_Os05g39000	Os.53410.1.S1_at	AT1G58215	phosphate-containing compound metabolic process	phosphorus metabolic process	phosphorylation
TRIDC1BG049730	unknown function	3	3.49377	NA	Os05g0468800	LOC_Os05g39250	OsAffx.4557.1.S1_s_at	AT5G01300
TRIDC1BG049890	Ribonuclease P protein subunit p29	8	-1.63536	NA	Os05g0472300	LOC_Os05g39530	Os.27722.1.S1_at	NA
TRIDC1BG050490	Domain of Uncharacterized protein function isoform 2	8	-3.29227	NA	NA	0	0	NA
TRIDC1BG050810	unknown function	6	5.42738	NA	NA	0	0	NA
TRIDC1BG050930	B3 domain-containing protein	3	3.54549	NA	Os05g0481400	LOC_Os05g40280	Os.49461.1.S1_at	AT5G58280	heterocyclic compound binding	organic cyclic compound binding
TRIDC1BG053010	protein kinase family protein	8	-3.35928	NA	Os03g0765000	LOC_Os03g55620	Os.12658.1.S1_at	AT2G45490	phosphate-containing compound metabolic process	phosphorus metabolic process	phosphorylation
TRIDC1BG053290	undescribed protein	3	7.56044	NA	NA	0	0	NA
TRIDC1BG053410	DNA mismatch repair protein MutS	8	-3.17249	NA	Os05g0498300	LOC_Os05g41880	No hit	AT3G20475	response to stress
TRIDC1BG053560	Glutenin, high molecular weight subunit 12	8	-1.26555	NA	Os05g0499100	LOC_Os05g41970	Os.10338.1.S1_x_at	NA
TRIDC1BG053570	receptor-like protein kinase 2	3	1.90442	NA	NA	0	0	NA	nucleotide binding	nucleoside phosphate binding	small molecule binding	adenyl ribonucleotide binding	adenyl nucleotide binding	purine nucleotide binding	purine ribonucleotide binding	purine ribonucleoside binding	purine nucleoside binding	ribonucleotide binding	ribonucleoside binding	nucleoside binding	carbohydrate derivative binding	ATP binding	purine ribonucleoside triphosphate binding	heterocyclic compound binding	organic cyclic compound binding	kise activity	transferase activity, transferring phosphorus-containing groups
TRIDC1BG054080	GDSL esterase/lipase	7	-2.63351	NA	Os05g0209600	LOC_Os05g11910	Os.7727.1.S1_at	AT1G53970
TRIDC1BG054380	unknown function	8	-4.87392	NA	Os10g0134700	LOC_Os10g04540	Os.19044.1.S1_at	NA
TRIDC1BG054390	unknown function	6	2.24025	NA	Os10g0134033	LOC_Os10g04480	OsAffx.30278.1.S1_at	NA
TRIDC1BG055720	UDP-Glycosyltransferase superfamily protein	3	1.81323	NA	Os06g0590800	LOC_Os06g39080	No hit	NA
TRIDC1BG057420	Leucine-rich receptor-like protein kinase family protein	8	-1.90468	NA	Os05g0522600	LOC_Os05g44770	Os.10619.1.S1_at	NA	phosphate-containing compound metabolic process	phosphorus metabolic process	phosphorylation
TRIDC1BG057630	Vacuole membrane protein 1	8	-5.36529	NA	NA	0	0	NA
TRIDC1BG058790	demeter-like 1	8	-3.27315	NA	Os05g0446600	LOC_Os05g37410	Os.26665.1.S1_x_at	NA	response to stress
TRIDC1BG059270	Wound-induced protein	8	-3.05546	3.69429	Os11g0591800	LOC_Os11g37940	OsAffx.7332.1.S1_at	NA	defense response to fungus	defense response	response to fungus	defense response to other organism	response to stress
TRIDC1BG059860	E3 ubiquitin-protein ligase MIB2	3	3.70754	NA	NA	0	0	NA
TRIDC1BG060360	WRKY DNA-binding protein 51	8	-1.42414	NA	Os05g0537100	LOC_Os05g46020	Os.8961.1.S1_s_at	AT5G64810	defense response to fungus	defense response	response to fungus	defense response to other organism	response to stress
TRIDC1BG061930	Cell division control 48-E-like protein	3	6.49717	NA	NA	0	0	NA
TRIDC1BG062100	Glutamine--tRNA ligase	8	-1.44165	NA	Os01g0271200	LOC_Os01g16520	Os.37842.1.S1_at	AT5G26710
TRIDC1BG066890	Polyketide cyclase / dehydrase and lipid transport protein	3	1.91041	NA	NA	0	0	NA
TRIDC1BG067060	ATP synthase subunit b, chloroplastic	3	1.38057	NA	NA	0	0	NA
TRIDC1BG067080	ATP synthase subunit a, chloroplastic	6	1.30245	NA	gene-atpI	No hit	No hit	ATCG00150	pyrophosphatase activity	hydrolase activity, acting on acid anhydrides, in phosphorus-containing anhydrides	hydrolase activity, acting on acid anhydrides
TRIDC1BG068200	B12D protein	8	-2.51303	NA	Os07g0274700	LOC_Os07g17330	Os.11195.1.S1_at	NA
TRIDC1BG069980	Protein BUD31 homolog 1	3	6.5824	NA	NA	0	0	NA
TRIDC1BG072710	unknown function	5	-1.76572	5.37747	NA	0	0	NA
TRIDC1BG072880	undescribed protein	3	2.87039	NA	NA	0	0	NA
TRIDC1BG074440	Zinc finger protein CONSTANS-LIKE 12	8	-6.36528	NA	Os05g0595300	LOC_Os05g51690	Os.48625.1.A1_s_at	AT5G53420
TRIDC1BG074640	Argonaute family protein	8	-2.47201	NA	Os04g0151800	LOC_Os04g06770	Os.10217.1.S1_a_at	NA	defense response	defense response to other organism	response to stress
TRIDC1BG074680	COP1-interacting protein-like protein	8	-2.32924	NA	NA	0	0	NA
TRIDC1BG074800	O-methyltransferase family protein	8	-5.76355	NA	NA	0	0	NA
TRIDC2AG002510	Protein kinase superfamily protein	3	3.08735	NA	Os11g0667000	LOC_Os11g44500	OsAffx.31472.1.S1_at	NA	nucleotide binding	nucleoside phosphate binding	small molecule binding	heterocyclic compound binding	organic cyclic compound binding	kinase activity	transferase activity, transferring phosphorus-containing groups
TRIDC2AG002570	NBS-LRR-like protein	3	5.68984	NA	NA	0	0	NA
TRIDC2AG002820	UDP-Glycosyltransferase superfamily protein	8	-2.36257	NA	Os05g0500200	LOC_Os05g42070	OsAffx.4594.1.S1_at	NA
TRIDC2AG002830	Cytochrome P450 superfamily protein	8	-3.56651	NA	NA	0	0	NA	defense response	secondary metabolic process	diterpenoid metabolic process	response to stress
TRIDC2AG002840	Copalyl diphosphate synthase 1	8	-4.33026	NA	Os04g0178300	LOC_Os04g09900	Os.16233.1.S1_a_at	AT4G02780	phosphate-containing compound metabolic process	phosphorus metabolic process	defense response	gibberellin metabolic process	secondary metabolic process	diterpenoid metabolic process	response to stress
TRIDC2AG002850	terpene synthase 04	8	-4.08943	NA	Os04g0178300	LOC_Os04g09900	Os.16233.1.S1_a_at	AT4G02780	phosphate-containing compound metabolic process	phosphorus metabolic process	defense response	gibberellin metabolic process	secondary metabolic process	diterpenoid metabolic process	response to stress
TRIDC2AG005440	undescribed protein	3	6.11423	NA	NA	0	0	NA
TRIDC2AG006580	unknown function	7	-2.33287	-2.86937	Os04g0258900	LOC_Os04g18790	Os.51510.1.S1_at	NA
TRIDC2AG011620	Glutamate receptor	2	5.77546	-2.2079	NA	0	0	NA
TRIDC2AG011650	Dehydrogenase/reductase SDR family member 12	2	5.62693	-5.60587	NA	0	0	AT1G01800	response to monosaccharide	proline biosynthetic process	response to hexose	glutamine family amino acid biosynthetic process	proline metabolic process
TRIDC2AG012890	Peroxidase superfamily protein	7	-3.18692	NA	Os07g0677100	LOC_Os07g48010	Os.2237.1.S1_at	NA
TRIDC2AG012920	Peroxidase superfamily protein	8	-5.71875	NA	Os07g0677400	LOC_Os07g48040	Os.11770.1.S1_at	NA	response to stress
TRIDC2AG012990	ARM repeat superfamily protein	6	1.32251	NA	NA	0	0	NA
TRIDC2AG014130	ankyrin repeat family protein	3	1.23886	NA	Os09g0124100	LOC_Os09g03680	Os.14374.1.S1_at	NA
TRIDC2AG016400	Sodium/hydrogen exchanger 7	6	1.22338	1.07218	Os12g0641100	LOC_Os12g44360	Os.7094.1.S1_a_at	AT1G14660
TRIDC2AG021310	sucrose synthase 4	7	-1.53247	-1.24843	Os07g0616800	LOC_Os07g42490	Os.9860.1.S1_at	AT3G43190
TRIDC2AG022000	NOT2 / NOT3 / NOT5 family isoform 4	3	2.69356	NA	NA	0	0	NA
TRIDC2AG022850	Protein FAR1-RELATED SEQUENCE 5	8	-10.4295	NA	NA	0	0	NA
TRIDC2AG022870	Protein FAR1-RELATED SEQUENCE 3	8	-9.69497	NA	NA	0	0	NA
TRIDC2AG025300	phenylalanine ammonia-lyase 2	8	-2.95443	NA	Os04g0518400	LOC_Os04g43800	Os.52536.1.S1_at	AT5G04230	secondary metabolic process
TRIDC2AG026650	Wound-responsive family protein	3	3.17318	NA	Os07g0558900	LOC_Os07g37280	OsAffx.28795.1.S1_at	NA
TRIDC2AG027630	undescribed protein	3	7.85764	-1.19016	NA	0	0	NA
TRIDC2AG027720	unknown function	7	-2.48275	-1.77147	Os07g0515900	LOC_Os07g33210	No hit	NA
TRIDC2AG028890	receptor kinase 2	8	-1.82958	NA	Os01g0366300	LOC_Os01g26390	Os.36236.1.S1_at	NA	phosphate-containing compound metabolic process	phosphorus metabolic process	defense response	phosphorylation	response to stress
TRIDC2AG029870	Trafficking protein particle complex subunit 5	6	2.25441	NA	Os01g0708600	LOC_Os01g51220	Os.1575.1.S1_at	AT5G58030
TRIDC2AG033560	unknown function	8	-8.11093	NA	NA	0	0	NA
TRIDC2AG035370	unknown function	3	1.2208	NA	Os07g0264900	LOC_Os07g16140	Os.27668.1.S1_at	NA
TRIDC2AG035950	Photosystem II protein D1	6	1.4274	NA	NA	0	0	NA	photosystem	photosystem II	heterocyclic compound binding	organic cyclic compound binding	oxygen evolving activity	electron transporter, transferring electrons within the cyclic electron transport pathway of photosynthesis activity	chlorophyll binding	binding	photosynthesis	photosynthesis, light reaction	photosynthetic electron transport in photosystem II
TRIDC2AG040090	40S ribosomal protein S29	6	3.63183	NA	NA	0	0	NA	heterocyclic compound binding	organic cyclic compound binding	binding
TRIDC2AG040560	unknown function	8	-2.83914	1.61032	Os05g0208600	LOC_Os05g11820	Os.57052.1.S1_at	AT4G02550
TRIDC2AG042290	prephenate dehydratase 1	7	-1.59789	-1.67787	NA	0	0	AT1G08250
TRIDC2AG043170	aluminum-activated malate transporter 1	3	5.93861	NA	Os04g0417000	LOC_Os04g34010	Os.7467.1.S1_at	AT2G27240
TRIDC2AG044740	N-terminal protein myristoylation	3	3.85966	NA	Os09g0492900	LOC_Os09g31990	OsAffx.6464.1.S1_at	NA
TRIDC2AG045500	Histone H2B.1	3	2.18267	NA	Os08g0490900	LOC_Os08g38300	OsAffx.10929.1.S1_x_at	AT5G59910	nucleosome	DNA packaging complex	protein-DNA complex	nuclear nucleosome	chromatin	heterocyclic compound binding	organic cyclic compound binding	protein heterodimerization activity	protein-DNA complex assembly
TRIDC2AG046470	RNA-dependent RNA polymerase 2	2	1.36332	-1.8189	Os04g0465700	LOC_Os04g39160	Os.51949.1.S1_at	AT4G11130
TRIDC2AG049200	NAD(P)-linked oxidoreductase superfamily protein	1	1.93975	3.90447	Os04g0339400	LOC_Os04g27060	Os.11266.1.S1_at	AT1G60730	membrane	plasma membrane	cell periphery	catalytic activity	heterocyclic compound binding	organic cyclic compound binding	binding	cellular protein metabolic process	protein metabolic process	response to stimulus	response to stress
TRIDC2AG050210	undescribed protein	8	-6.19591	NA	NA	0	0	NA
TRIDC2AG051960	unknown function	3	8.70876	NA	NA	0	0	NA
TRIDC2AG053190	Cytochrome P450 superfamily protein	8	-4.81379	NA	Os03g0658000	LOC_Os03g45519	Os.46306.1.S1_x_at	AT4G15300
TRIDC2AG053470	Protein FAR1-RELATED SEQUENCE 5	2	1.1374	-2.57579	NA	0	0	NA
TRIDC2AG054610	receptor kinase 3	8	-1.33945	1.19655	NA	0	0	NA	phosphate-containing compound metabolic process	phosphorus metabolic process	phosphorylation
TRIDC2AG054740	Cellulose-synthase-like C6	3	6.3303	NA	Os01g0766900	LOC_Os01g56130	Os.29016.1.S1_at	AT4G07960
TRIDC2AG056240	eukaryotic translation initiation factor 4G	6	3.27466	NA	NA	0	0	AT3G60240	heterocyclic compound binding	organic cyclic compound binding	binding
TRIDC2AG057910	Cytochrome P450 superfamily protein	3	5.90133	NA	NA	0	0	AT4G15300	heterocyclic compound binding	organic cyclic compound binding
TRIDC2AG062990	Ubiquinol oxidase	8	-2.01471	NA	Os04g0600300	LOC_Os04g51160	Os.3406.1.S1_at	AT1G32350
TRIDC2AG063720	undescribed protein	8	-1.55931	NA	NA	0	0	NA
TRIDC2AG064760	Protein of unknown function (DUF581)	6	2.1672	NA	NA	0	0	NA
TRIDC2AG065300	D.melanogaster polytene	3	4.68102	NA	NA	0	0	NA
TRIDC2AG065970	Disease resistance protein RGA2	2	-6.36984	-10.0795	Os02g0118800	LOC_Os02g02660	OsAffx.459.1.S1_at	NA
TRIDC2AG065980	Disease resistance protein	2	-5.70158	-7.85854	Os11g0485900	LOC_Os11g29520	Os.54766.1.S1_s_at	AT4G27190
TRIDC2AG066000	Disease resistance protein RGA2	7	-10.1239	-10.1991	Os02g0118800	LOC_Os02g02660	OsAffx.459.1.S1_at	NA
TRIDC2AG066050	Disease resistance protein	8	-1.2943	NA	Os02g0118875	LOC_Os02g02670	OsAffx.24072.1.S1_at	NA
TRIDC2AG066120	Disease resistance protein	3	2.45489	NA	Os02g0118875	LOC_Os02g02670	OsAffx.24072.1.S1_at	NA
TRIDC2AG067660	ATP/DNA-binding protein	3	1.57695	NA	NA	0	0	AT3G28020
TRIDC2AG068230	Ankyrin repeat family protein	3	5.5333	NA	NA	0	0	NA
TRIDC2AG069250	Cytochrome P450 superfamily protein	8	-2.61253	NA	Os06g0294600	LOC_Os06g19070	Os.7674.1.S1_at	AT2G45550
TRIDC2AG069270	HXXXD-type acyl-transferase family protein	7	-3.05955	NA	Os04g0664600	LOC_Os04g56910	OsAffx.14446.1.S1_s_at	NA
TRIDC2AG069410	Leucine-rich receptor-like protein kinase family protein	7	-1.27796	-1.57709	NA	0	0	NA
TRIDC2AG069920	D-Ala-D/L-Ala epimerase	3	3.03419	NA	Os01g0138900	LOC_Os01g04630	Os.8796.1.S2_s_at	AT3G18270
TRIDC2AG071090	Sucrose transport protein	3	3.86528	NA	Os02g0576600	LOC_Os02g36700	Os.26352.1.S1_at	NA
TRIDC2AG071290	SKP1-like 11	3	1.57573	NA	NA	0	0	NA
TRIDC2AG071670	Protein kinase domain containing protein	2	-4.19559	-7.23713	NA	0	0	NA
TRIDC2AG071680	Protein kinase superfamily protein	2	-4.33759	-7.82763	NA	0	0	AT5G47850
TRIDC2AG074510	3-dehydroquinate synthase, putative	8	-5.67042	NA	NA	0	0	NA
TRIDC2AG075790	GDSL esterase/lipase	3	5.0993	NA	NA	0	0	AT1G67830
TRIDC2AG075910	Myb/SANT-like DNA-binding domain protein	3	2.05078	NA	NA	0	0	NA
TRIDC2AG076920	FAR1-related sequence 11	8	-3.26828	4.99416	Os07g0627100	LOC_Os07g43400	Os.41130.1.S1_at	NA
TRIDC2AG077370	Cytochrome P450 superfamily protein	8	-1.80665	NA	Os02g0503100	LOC_Os02g29960	Os.18238.1.S1_at	NA	secondary metabolic process
TRIDC2AG078500	Leucine-rich repeat receptor-like protein kinase family protein	3	2.23911	NA	NA	0	0	NA	nucleotide binding	nucleoside phosphate binding	small molecule binding	adenyl ribonucleotide binding	adenyl nucleotide binding	purine nucleotide binding	purine ribonucleotide binding	purine ribonucleoside binding	purine nucleoside binding	ribonucleotide binding	ribonucleoside binding	nucleoside binding	carbohydrate derivative binding	ATP binding	purine ribonucleoside triphosphate binding	heterocyclic compound binding	organic cyclic compound binding	kise activity	transferase activity, transferring phosphorus-containing groups
TRIDC2AG078630	unknown function	3	2.54877	NA	NA	0	0	NA
TRIDC2AG079280	Protein kinase family protein	7	-8.11069	-8.71593	NA	0	0	NA
TRIDC2AG081400	1-deoxy-D-xylulose 5-phosphate synthase 1	4	-2.46846	3.08993	Os07g0190000	LOC_Os07g09190	Os.6450.1.S1_at	NA	cellular nitrogen compound metabolic process	heterocycle metabolic process	nitrogen compound metabolic process	cellular aromatic compound metabolic process	organic cyclic compound metabolic process	cellular metabolic process	metabolic process	primary metabolic process	organic substance metabolic process	cellular process	organonitrogen compound biosynthetic process
TRIDC2AG081450	DNA helicase INO80	3	4.20732	NA	Os04g0692750	LOC_Os04g59624	No hit	AT5G63950	nucleotide binding	nucleoside phosphate binding	small molecule binding	adenyl ribonucleotide binding	adenyl nucleotide binding	purine nucleotide binding	purine ribonucleotide binding	purine ribonucleoside binding	purine nucleoside binding	ribonucleotide binding	ribonucleoside binding	nucleoside binding	carbohydrate derivative binding	ATP binding	purine ribonucleoside triphosphate binding	heterocyclic compound binding	organic cyclic compound binding
TRIDC2AG081470	Disease resistance protein	8	-3.53379	NA	NA	0	0	NA
TRIDC2AG081510	GATA transcription factor 27	8	-4.3262	NA	Os04g0544500	LOC_Os04g46020	Os.14573.1.S1_at	AT4G17570
TRIDC2AG081590	Disease resistance protein	8	-7.91462	NA	Os02g0282500	LOC_Os02g18140	OsAffx.12096.1.S1_at	NA
TRIDC2AG081660	Disease resistance protein RGA2	8	-5.80706	NA	Os02g0282500	LOC_Os02g18140	OsAffx.12096.1.S1_at	NA
TRIDC2AG081720	S-adenosyl-L-methionine-dependent methyltransferases superfamily protein	8	-1.22476	NA	Os04g0692400	LOC_Os04g59590	Os.53076.1.S1_at	AT1G29470
TRIDC2AG081760	unknown function	6	1.20563	NA	Os04g0692200	LOC_Os04g59570	Os.5577.2.S1_at	AT4G33480
TRIDC2AG081810	CsAtPR5	6	7.44058	2.83741	NA	0	0	NA
TRIDC2AG081890	Chitinase family protein	6	7.83701	1.60606	Os05g0399300	LOC_Os05g33130	Os.36593.2.S1_x_at	NA	carbohydrate derivative binding	binding
TRIDC2AG081930	receptor kinase 2	8	-8.86018	NA	NA	0	0	NA	phosphate-containing compound metabolic process	phosphorus metabolic process	defense response	phosphorylation	response to stress
TRIDC2AG082000	Cysteine-rich receptor-like protein kinase 14	8	-4.40489	NA	NA	0	0	NA	phosphate-containing compound metabolic process	phosphorus metabolic process	phosphorylation
TRIDC2AG082010	C2 calcium/lipid-binding plant phosphoribosyltransferase family protein	8	-4.06699	NA	Os04g0691800	LOC_Os04g59520	Os.4621.1.S1_at	AT1G22610
TRIDC2AG082150	Acyl-CoA N-acyltransferase with RING/FYVE/PHD-type zinc finger protein	8	-1.0749	NA	Os04g0691700	LOC_Os04g59510	Os.9618.1.S1_at	AT3G14980
TRIDC2AG082160	receptor kinase 1	8	-9.99629	NA	NA	0	0	NA
TRIDC2AG082310	oligopeptide transporter 4	8	-3.13492	NA	Os02g0695800	LOC_Os02g46850	Os.18232.1.S1_at	NA
TRIDC2AG082340	Disease resistance protein RGA2	8	-1.06492	NA	Os11g0213800	LOC_Os11g10770	Os.51866.1.S1_at	NA
TRIDC2AG082360	Disease resistance protein RGA2	3	2.98166	NA	NA	0	0	NA
TRIDC2BG000250	receptor kinase 3	3	5.47515	NA	Os11g0225000	LOC_Os11g11780	Os.51246.1.S1_at	NA	nucleotide binding	nucleoside phosphate binding	small molecule binding	adenyl ribonucleotide binding	adenyl nucleotide binding	purine nucleotide binding	purine ribonucleotide binding	purine ribonucleoside binding	purine nucleoside binding	ribonucleotide binding	ribonucleoside binding	nucleoside binding	carbohydrate derivative binding	ATP binding	purine ribonucleoside triphosphate binding	heterocyclic compound binding	organic cyclic compound binding	anion binding	kise activity	transferase activity, transferring phosphorus-containing groups
TRIDC2BG000720	cytomatrix protein-related	8	-1.13851	NA	Os04g0117200	LOC_Os04g02680	Os.10878.1.S1_at	NA
TRIDC2BG000950	receptor-like protein kinase 1	3	6.23063	NA	NA	0	0	NA	nucleotide binding	nucleoside phosphate binding	small molecule binding	adenyl ribonucleotide binding	adenyl nucleotide binding	purine nucleotide binding	purine ribonucleotide binding	purine ribonucleoside binding	purine nucleoside binding	ribonucleotide binding	ribonucleoside binding	nucleoside binding	carbohydrate derivative binding	ATP binding	purine ribonucleoside triphosphate binding	heterocyclic compound binding	organic cyclic compound binding	kise activity	transferase activity, transferring phosphorus-containing groups
TRIDC2BG001130	Werner syndrome-like exonuclease	3	1.65679	NA	Os04g0129200	LOC_Os04g03990	OsAffx.13652.1.S1_at	AT4G13870	heterocyclic compound binding	organic cyclic compound binding
TRIDC2BG001480	Cytochrome P450 superfamily protein	8	-3.92921	NA	Os11g0469900	LOC_Os11g28060	OsAffx.7230.1.S1_at	AT5G24960	secondary metabolic process
TRIDC2BG001850	receptor-like protein kinase 1	2	-5.4828	-7.08017	Os07g0443700	LOC_Os07g26170	OsAffx.16418.1.S1_at	NA
TRIDC2BG002290	Disease resistance protein RPP13	3	11.0121	NA	NA	0	0	NA
TRIDC2BG002300	receptor kinase 2	3	8.82964	NA	NA	0	0	NA	nucleotide binding	nucleoside phosphate binding	small molecule binding	adenyl ribonucleotide binding	adenyl nucleotide binding	purine nucleotide binding	purine ribonucleotide binding	purine ribonucleoside binding	purine nucleoside binding	ribonucleotide binding	ribonucleoside binding	nucleoside binding	carbohydrate derivative binding	heterocyclic compound binding	organic cyclic compound binding	anion binding	kise activity	transferase activity, transferring phosphorus-containing groups
TRIDC2BG002680	receptor kinase 1	3	3.98254	NA	NA	0	0	NA	nucleotide binding	nucleoside phosphate binding	small molecule binding	heterocyclic compound binding	organic cyclic compound binding	kinase activity	transferase activity, transferring phosphorus-containing groups
TRIDC2BG002840	receptor kinase 2	3	5.327	NA	NA	0	0	NA	nucleotide binding	nucleoside phosphate binding	small molecule binding	heterocyclic compound binding	organic cyclic compound binding	kinase activity	transferase activity, transferring phosphorus-containing groups
TRIDC2BG002890	receptor kinase 1	3	7.36086	NA	NA	0	0	NA	nucleotide binding	nucleoside phosphate binding	small molecule binding	adenyl ribonucleotide binding	adenyl nucleotide binding	purine nucleotide binding	purine ribonucleotide binding	purine ribonucleoside binding	purine nucleoside binding	ribonucleotide binding	ribonucleoside binding	nucleoside binding	carbohydrate derivative binding	heterocyclic compound binding	organic cyclic compound binding	anion binding	kise activity	transferase activity, transferring phosphorus-containing groups
TRIDC2BG002980	receptor kinase 2	3	6.53611	NA	NA	0	0	NA	nucleotide binding	nucleoside phosphate binding	small molecule binding	adenyl ribonucleotide binding	adenyl nucleotide binding	purine nucleotide binding	purine ribonucleotide binding	purine ribonucleoside binding	purine nucleoside binding	ribonucleotide binding	ribonucleoside binding	nucleoside binding	carbohydrate derivative binding	ATP binding	purine ribonucleoside triphosphate binding	heterocyclic compound binding	organic cyclic compound binding	anion binding	kise activity	protein tyrosine kise activity	transferase activity, transferring phosphorus-containing groups
TRIDC2BG003000	BEST Arabidopsis thaliana protein match is: glycine-rich protein .	6	1.14813	NA	Os04g0182650	LOC_Os04g10380	Os.24059.1.A1_at	AT5G47020
TRIDC2BG003180	Syn-copalyl diphosphate synthase	8	-3.95277	NA	NA	0	0	NA	phosphate-containing compound metabolic process	phosphorus metabolic process	defense response	gibberellin metabolic process	secondary metabolic process	diterpenoid metabolic process	response to stress
TRIDC2BG003200	UDP-Glycosyltransferase superfamily protein	4	-2.67451	2.82256	Os05g0500200	LOC_Os05g42070	OsAffx.4594.1.S1_at	NA	metabolic process	organic substance metabolic process
TRIDC2BG003210	UDP-Glycosyltransferase superfamily protein	8	-3.33577	NA	NA	0	0	NA
TRIDC2BG003220	UDP-Glycosyltransferase superfamily protein	4	-2.49023	2.67143	Os05g0500200	LOC_Os05g42070	OsAffx.4594.1.S1_at	NA	metabolic process	organic substance metabolic process
TRIDC2BG004000	U4/U6 small nuclear ribonucleoprotein Prp31	3	2.17336	NA	Os07g0141600	LOC_Os07g04850	Os.17862.1.S1_at	AT1G60170	heterocyclic compound binding	organic cyclic compound binding
TRIDC2BG005140	Bidirectional sugar transporter N3	8	-6.62233	NA	Os01g0606000	LOC_Os01g42110	Os.33697.1.S1_at	AT3G28007
TRIDC2BG005930	Diphosphomevalonate decarboxylase	3	6.20327	NA	Os02g0109100	LOC_Os02g01920	Os.10543.1.S1_at	AT3G54250	nucleotide binding	nucleoside phosphate binding	small molecule binding	adenyl ribonucleotide binding	adenyl nucleotide binding	purine nucleotide binding	purine ribonucleotide binding	purine ribonucleoside binding	purine nucleoside binding	ribonucleotide binding	ribonucleoside binding	nucleoside binding	carbohydrate derivative binding	ATP binding	purine ribonucleoside triphosphate binding	heterocyclic compound binding	organic cyclic compound binding
TRIDC2BG008860	Gamma-glutamyl hydrolase	3	8.21135	NA	NA	0	0	NA
TRIDC2BG012500	RNA binding family protein isoform 3	8	-1.40729	NA	NA	0	0	NA
TRIDC2BG015390	FAR1-related sequence 7	8	-8.53017	NA	NA	0	0	NA
TRIDC2BG015620	undescribed protein	8	-2.4624	NA	NA	0	0	NA
TRIDC2BG015780	Peroxidase superfamily protein	8	-3.61373	NA	Os07g0677100	LOC_Os07g48010	Os.2237.1.S1_at	NA	response to stress
TRIDC2BG015800	Peroxidase superfamily protein	8	-6.29758	NA	Os07g0677400	LOC_Os07g48040	Os.11770.1.S1_at	NA	response to stress
TRIDC2BG015930	Peroxidase superfamily protein	8	-4.8872	NA	Os07g0677400	LOC_Os07g48040	Os.11770.1.S1_at	NA	response to stress
TRIDC2BG016080	pectinesterase family protein	8	-7.78174	NA	Os07g0675100	LOC_Os07g47830	Os.11456.1.S1_at	AT4G02320
TRIDC2BG016250	UDP-glucose 4-epimerase	8	-1.99938	NA	NA	0	0	NA
TRIDC2BG018130	Photosystem II protein D1	6	1.0401	NA	Os04g0473150	None	No hit	NA	photosystem	photosystem II	heterocyclic compound binding	organic cyclic compound binding	oxygen evolving activity	electron transporter, transferring electrons within the cyclic electron transport pathway of photosynthesis activity	chlorophyll binding	binding	photosynthesis	photosynthesis, light reaction	photosynthetic electron transport in photosystem II	protein-chromophore linkage
TRIDC2BG018940	receptor lectin kinase	8	-4.80374	NA	NA	0	0	NA	phosphate-containing compound metabolic process	phosphorus metabolic process	phosphorylation
TRIDC2BG022130	4-coumarate:CoA ligase 2	8	-2.49236	NA	Os08g0448000	LOC_Os08g34790	Os.19375.1.S1_at	AT1G51680
TRIDC2BG023480	Cysteine proteinases superfamily protein	8	-1.60942	NA	NA	0	0	NA
TRIDC2BG024960	EF hand family protein	3	1.08733	NA	Os07g0619200	LOC_Os07g42714	Os.12778.1.S1_at	NA	calcium ion binding
TRIDC2BG025260	sucrose synthase 4	8	-2.39578	NA	Os07g0616800	LOC_Os07g42490	Os.9860.1.S1_at	AT3G43190	response to stress
TRIDC2BG026420	RNA-binding protein 1	4	-1.24051	1.82333	Os07g0602600	LOC_Os07g41120	Os.52218.1.S1_x_at	NA
TRIDC2BG028040	GRAS family transcription factor	2	6.651	NA	Os07g0589200	LOC_Os07g40020	OsAffx.28833.1.S1_at	AT3G49950
TRIDC2BG029720	phenylalanine ammonia-lyase 2	8	-3.83096	NA	Os04g0518400	LOC_Os04g43800	Os.52536.1.S1_at	AT5G04230	secondary metabolic process
TRIDC2BG030130	Pantothenate kinase 1	3	6.56981	NA	NA	0	0	NA
TRIDC2BG030420	Pyridoxal phosphate enzyme, YggS family	3	5.93019	NA	NA	0	0	AT4G26860	anion binding
TRIDC2BG031000	AP-3 complex subunit beta	7	-3.61859	-4.09149	NA	0	0	NA
TRIDC2BG031110	undescribed protein	3	2.54029	NA	Os07g0559100	LOC_Os07g37290	No hit	NA
TRIDC2BG031730	Protein kinase superfamily protein	8	-2.86025	NA	Os07g0550500	LOC_Os07g36544	Os.10550.1.S1_at	AT1G65800	phosphate-containing compound metabolic process	phosphorus metabolic process	phosphorylation
TRIDC2BG032500	receptor kinase 1	8	-2.3008	NA	NA	0	0	NA	phosphate-containing compound metabolic process	phosphorus metabolic process	defense response	phosphorylation	response to stress
TRIDC2BG032560	receptor kinase 2	3	4.31735	NA	Os01g0366300	LOC_Os01g26390	Os.36236.1.S1_at	NA	nucleotide binding	nucleoside phosphate binding	small molecule binding	adenyl ribonucleotide binding	adenyl nucleotide binding	purine nucleotide binding	purine ribonucleotide binding	purine ribonucleoside binding	purine nucleoside binding	ribonucleotide binding	ribonucleoside binding	nucleoside binding	carbohydrate derivative binding	ATP binding	purine ribonucleoside triphosphate binding	heterocyclic compound binding	organic cyclic compound binding	kise activity	protein tyrosine kise activity	transferase activity, transferring phosphorus-containing groups
TRIDC2BG033610	Trafficking protein particle complex subunit 5	7	-2.26465	-2.14363	Os01g0708600	LOC_Os01g51220	Os.1575.1.S1_at	AT5G58030
TRIDC2BG034490	2-oxoglutarate (2OG) and Fe(II)-dependent oxygenase superfamily protein	3	7.01075	NA	Os07g0496900	LOC_Os07g31440	Os.10927.1.S1_x_at	NA
TRIDC2BG034820	PIF1 helicase	3	3.28525	-1.05742	NA	0	0	NA	nucleotide binding	nucleoside phosphate binding	small molecule binding	adenyl ribonucleotide binding	adenyl nucleotide binding	purine nucleotide binding	purine ribonucleotide binding	purine ribonucleoside binding	purine nucleoside binding	ribonucleotide binding	ribonucleoside binding	nucleoside binding	carbohydrate derivative binding	ATP binding	purine ribonucleoside triphosphate binding	heterocyclic compound binding	organic cyclic compound binding
TRIDC2BG035610	unknown function	8	-4.69477	NA	Os05g0208600	LOC_Os05g11820	Os.57052.1.S1_at	AT4G02550
TRIDC2BG035740	YggS family pyridoxal phosphate enzyme	3	6.90817	NA	NA	0	0	NA	anion binding
TRIDC2BG036380	beta glucosidase 43	3	7.36011	NA	Os03g0323350	LOC_Os03g20710	Os.20617.2.S1_s_at	AT3G18070
TRIDC2BG037210	GrpE protein homolog	8	-2.48606	NA	NA	0	0	NA
TRIDC2BG039620	U4/U6 small nuclear ribonucleoprotein Prp31	3	1.99332	NA	Os07g0141600	LOC_Os07g04850	Os.17862.1.S1_at	AT1G60170	heterocyclic compound binding	organic cyclic compound binding
TRIDC2BG040690	MATE efflux family protein	8	-1.36088	NA	Os07g0108200	LOC_Os07g01750	OsAffx.22519.1.S1_at	AT3G23550
TRIDC2BG041030	NOT2 / NOT3 / NOT5 family isoform 4	3	1.77646	-1.03399	NA	0	0	NA	nucleotide binding	nucleoside phosphate binding	small molecule binding	adenyl ribonucleotide binding	adenyl nucleotide binding	purine nucleotide binding	purine ribonucleotide binding	purine ribonucleoside binding	purine nucleoside binding	ribonucleotide binding	ribonucleoside binding	nucleoside binding	carbohydrate derivative binding	ATP binding	purine ribonucleoside triphosphate binding	heterocyclic compound binding	organic cyclic compound binding
TRIDC2BG045440	DNA-binding protein S1FA2	3	2.54606	NA	Os04g0408900	LOC_Os04g33420	Os.8884.1.S1_at	NA
TRIDC2BG045990	aluminum-activated malate transporter 1	3	2.09652	NA	Os04g0417000	LOC_Os04g34010	Os.7467.1.S1_at	AT2G27240
TRIDC2BG047720	undescribed protein	3	6.33456	NA	NA	0	0	NA
TRIDC2BG048130	Histone H2B.1	3	1.75092	NA	NA	0	0	AT5G59910	nucleosome	DNA packaging complex	protein-DNA complex	nuclear nucleosome	chromatin	heterocyclic compound binding	organic cyclic compound binding	protein heterodimerization activity	protein-DNA complex assembly
TRIDC2BG049240	DNA repair protein RAD50	3	5.48119	NA	Os02g0497500	LOC_Os02g29464	Os.32034.1.A1_s_at	AT2G31970	chromatin	nucleotide binding	nucleoside phosphate binding	small molecule binding	adenyl ribonucleotide binding	adenyl nucleotide binding	purine nucleotide binding	purine ribonucleotide binding	purine ribonucleoside binding	purine nucleoside binding	ribonucleotide binding	ribonucleoside binding	nucleoside binding	carbohydrate derivative binding	ATP binding	purine ribonucleoside triphosphate binding	heterocyclic compound binding	organic cyclic compound binding	kise activity	transferase activity, transferring phosphorus-containing groups
TRIDC2BG050060	NAC domain protein,	2	4.43002	NA	Os04g0460600	LOC_Os04g38720	Os.15708.1.S1_a_at	AT5G39610
TRIDC2BG050460	unknown function	2	4.44052	NA	NA	0	0	NA
TRIDC2BG051150	Histone-lysine N-methyltransferase ATX2	8	-2.80034	NA	NA	0	0	NA
TRIDC2BG051930	undescribed protein	3	3.93088	NA	NA	0	0	NA
TRIDC2BG053720	3-oxoacyl-(Acyl-carrier-protein) reductase 3, chloroplastic	3	1.78993	NA	NA	0	0	NA
TRIDC2BG054310	undescribed protein	2	5.51351	NA	NA	0	0	NA
TRIDC2BG056120	Cytochrome P450 superfamily protein	8	-4.27313	NA	Os03g0658000	LOC_Os03g45519	Os.46306.1.S1_x_at	AT4G15300
TRIDC2BG056330	unknown function	8	-6.29255	NA	Os01g0143400	LOC_Os01g05020	OsAffx.23117.1.S1_at	NA
TRIDC2BG056530	receptor kinase 1	3	2.05493	NA	Os04g0531500	LOC_Os04g44910	Os.49528.2.S1_at	AT2G43700	nucleotide binding	nucleoside phosphate binding	small molecule binding	adenyl ribonucleotide binding	adenyl nucleotide binding	purine nucleotide binding	purine ribonucleotide binding	purine ribonucleoside binding	purine nucleoside binding	ribonucleotide binding	ribonucleoside binding	nucleoside binding	carbohydrate derivative binding	ATP binding	purine ribonucleoside triphosphate binding	heterocyclic compound binding	organic cyclic compound binding	kise activity	transferase activity, transferring phosphorus-containing groups
TRIDC2BG056850	ABC transporter G family member 11	7	-1.56063	NA	Os04g0528300	LOC_Os04g44610	Os.17440.1.S1_at	AT1G17840
TRIDC2BG057060	sulfotransferase 17	3	1.85937	NA	Os04g0526300	LOC_Os04g44460	OsAffx.26460.1.S1_at	NA
TRIDC2BG057190	Carboxypeptidase Y	8	-5.94471	NA	Os04g0525700	LOC_Os04g44410	Os.54573.1.S1_at	AT5G08260
TRIDC2BG057730	undescribed protein	8	-3.43978	NA	NA	0	0	NA
TRIDC2BG058180	beta glucosidase 46	3	6.05136	NA	Os04g0513100	LOC_Os04g43360	Os.52541.1.S1_at	AT1G61810
TRIDC2BG058200	undescribed protein	3	1.12448	NA	Os04g0513000	LOC_Os04g43350	Os.54114.1.S1_at	NA
TRIDC2BG058710	Threonyl-tRNA synthetase, mitochondrial	8	-2.0052	NA	NA	0	0	NA
TRIDC2BG058910	Protein kinase superfamily protein	3	4.33345	NA	NA	0	0	NA	nucleotide binding	nucleoside phosphate binding	small molecule binding	adenyl ribonucleotide binding	adenyl nucleotide binding	purine nucleotide binding	purine ribonucleotide binding	purine ribonucleoside binding	purine nucleoside binding	ribonucleotide binding	ribonucleoside binding	nucleoside binding	carbohydrate derivative binding	ATP binding	purine ribonucleoside triphosphate binding	heterocyclic compound binding	organic cyclic compound binding	kise activity	transferase activity, transferring phosphorus-containing groups
TRIDC2BG059220	Valine--tRNA ligase	3	4.71404	NA	Os03g0335600	LOC_Os03g21740	Os.27048.1.S1_at	AT1G14610	nucleotide binding	nucleoside phosphate binding	small molecule binding	adenyl ribonucleotide binding	adenyl nucleotide binding	purine nucleotide binding	purine ribonucleotide binding	purine ribonucleoside binding	purine nucleoside binding	ribonucleotide binding	ribonucleoside binding	nucleoside binding	carbohydrate derivative binding	ATP binding	purine ribonucleoside triphosphate binding	heterocyclic compound binding	organic cyclic compound binding	ligase activity, forming aminoacyl-tR and related compounds	aminoacyl-tR ligase activity	ligase activity, forming carbon-oxygen bonds
TRIDC2BG059430	protein kinase family protein	6	5.87188	NA	Os03g0424200	LOC_Os03g31070	Os.52876.1.S1_at	AT2G45910	heterocyclic compound binding	organic cyclic compound binding	small molecule binding	nucleotide binding	nucleoside phosphate binding	phosphotransferase activity, alcohol group as acceptor	protein kinase activity	transferase activity, transferring phosphorus-containing groups	protein serine/threonine kinase activity	kinase activity	carbohydrate derivative binding	nucleoside binding	ATP binding	adenyl ribonucleotide binding	adenyl nucleotide binding	ribonucleoside binding	purine ribonucleoside triphosphate binding	ribonucleotide binding	purine nucleotide binding	purine ribonucleotide binding	purine nucleoside binding	purine ribonucleoside binding	binding
TRIDC2BG059800	Histone superfamily protein	8	-10.2493	-6.85514	NA	0	0	NA	response to stress
TRIDC2BG060370	histone H1-3	3	3.06427	NA	Os04g0253000	LOC_Os04g18090	Os.7151.1.S1_at	NA	nucleosome	DNA packaging complex	protein-DNA complex	chromatin	heterocyclic compound binding	organic cyclic compound binding	protein-DNA complex assembly
TRIDC2BG060400	histone H1-3	8	-7.19816	NA	Os04g0253000	LOC_Os04g18090	Os.7151.1.S1_at	NA
TRIDC2BG060410	ankyrin repeat family protein	3	5.13162	NA	NA	0	0	NA	heterocyclic compound binding	organic cyclic compound binding
TRIDC2BG060420	ankyrin repeat family protein	3	3.62553	NA	NA	0	0	NA	calcium ion binding
TRIDC2BG060430	4-hydroxy-tetrahydrodipicolinate synthase	8	-1.70114	NA	Os04g0254000	LOC_Os04g18200	Os.13550.1.S1_at	AT2G45440
TRIDC2BG060750	F-box protein PP2-B1	3	3.0482	NA	Os04g0571300	LOC_Os04g48270	Os.17446.1.S1_at	AT3G61060
TRIDC2BG060820	Cytochrome P450 superfamily protein	3	6.17505	NA	NA	0	0	AT4G15300	heterocyclic compound binding	organic cyclic compound binding
TRIDC2BG060960	60S ribosomal protein L19-2	8	-5.43238	NA	NA	0	0	AT4G02230
TRIDC2BG061060	undescribed protein	6	1.71112	NA	NA	0	0	NA
TRIDC2BG061600	40S ribosomal protein S23	3	6.77225	NA	NA	0	0	NA
TRIDC2BG061660	S-norcoclaurine synthase 1	3	3.53849	NA	NA	0	0	NA
TRIDC2BG061720	Prolyl endopeptidase	3	3.42786	NA	Os04g0561500	LOC_Os04g47360	Os.52261.1.S1_at	AT1G20380
TRIDC2BG062120	UDP-Glycosyltransferase superfamily protein	8	-1.3865	NA	Os07g0250100	LOC_Os07g14630	OsAffx.28446.1.S1_at	NA
TRIDC2BG062160	unknown function	6	1.59787	NA	Os04g0558700	LOC_Os04g47140	Os.56959.1.S1_at	NA
TRIDC2BG062190	Acyl-CoA thioesterase family protein	3	2.52351	NA	Os04g0558400	LOC_Os04g47120	Os.17954.1.S1_at	AT4G00520	nucleotide binding	nucleoside phosphate binding	small molecule binding	heterocyclic compound binding	organic cyclic compound binding	kinase activity	transferase activity, transferring phosphorus-containing groups
TRIDC2BG062210	basic helix-loop-helix (bHLH) DNA-binding superfamily protein	8	-4.99252	NA	Os04g0557800	LOC_Os04g47080	Os.2233.1.S1_at	AT1G63650
TRIDC2BG062410	Lipase family protein	7	-2.40826	NA	NA	0	0	NA
TRIDC2BG063600	Heat shock 70 kDa protein 4L	8	-1.93177	3.38118	NA	0	0	NA
TRIDC2BG064030	Calcium-binding EF-hand family protein	3	1.43065	NA	Os10g0177200	LOC_Os10g09850	Os.17419.1.S1_at	NA	calcium ion binding
TRIDC2BG064150	ATP-dependent 6-phosphofructokinase 2	8	-3.54404	NA	Os04g0469500	LOC_Os04g39420	Os.4760.1.S1_at	AT5G47810	ATP generation from ADP	phosphate-containing compound metabolic process	phosphorus metabolic process	pyruvate metabolic process	glycolytic process	ADP metabolic process	nicotinamide nucleotide metabolic process	pyridine-containing compound metabolic process	pyridine nucleotide metabolic process	phosphorylation	purine nucleoside diphosphate metabolic process	purine ribonucleoside diphosphate metabolic process	ribonucleoside diphosphate metabolic process	nucleoside diphosphate phosphorylation	nucleotide phosphorylation	oxidoreduction coenzyme metabolic process	nucleoside diphosphate metabolic process
TRIDC2BG064270	Cysteine proteinases superfamily protein	8	-3.93409	NA	NA	0	0	AT5G60360	response to stress
TRIDC2BG064280	Cysteine proteinases superfamily protein	8	-5.08024	NA	NA	0	0	AT3G49340
TRIDC2BG064330	short-chain dehydrogenase-reductase B	7	-1.08617	NA	Os04g0614000	LOC_Os04g52400	Os.4851.1.S1_at	AT2G07640
TRIDC2BG064560	O-succinylbenzoate synthase	8	-10.3975	-4.05289	NA	0	0	NA
TRIDC2BG064650	Major pollen allergen Bet v 1-F/I	3	3.70146	NA	NA	0	0	NA	anion binding
TRIDC2BG064770	Zinc transporter 3	3	3.54803	NA	Os04g0613000	LOC_Os04g52310	Os.18572.1.S1_at	AT3G12750
TRIDC2BG064910	undescribed protein	8	-1.80888	NA	NA	0	0	NA
TRIDC2BG065000	terpene synthase 04	8	-2.18231	1.56004	NA	0	0	AT1G79460	defense response	gibberellin metabolic process	secondary metabolic process	diterpenoid metabolic process	response to stress
TRIDC2BG065020	Cytochrome P450 superfamily protein	8	-1.75858	NA	Os06g0568600	LOC_Os06g37224	Os.53276.1.S1_at	AT5G25900	gibberellin metabolic process	secondary metabolic process	diterpenoid metabolic process
TRIDC2BG065060	terpene synthase 04	7	-2.47912	-3.54272	Os04g0611700	LOC_Os04g52210	OsAffx.14375.1.S1_at	AT1G79460
TRIDC2BG065070	Ent-kaurene synthase-like 3	8	-4.05178	NA	Os04g0611700	LOC_Os04g52210	OsAffx.14375.1.S1_at	AT1G79460	defense response	gibberellin metabolic process	secondary metabolic process	diterpenoid metabolic process	response to stress
TRIDC2BG065150	HXXXD-type acyl-transferase family protein	3	1.75863	NA	Os04g0611200	LOC_Os04g52164	Os.22810.1.S1_at	AT3G23840
TRIDC2BG065660	HXXXD-type acyl-transferase family protein	8	-3.30797	NA	Os04g0609300	LOC_Os04g51980	No hit	AT1G78990
TRIDC2BG065690	undescribed protein	3	5.6343	NA	NA	0	0	NA
TRIDC2BG066080	Ubiquitin-specific protease family C19-related protein	8	-1.54237	NA	Os04g0606500	LOC_Os04g51710	Os.47950.1.S1_at	NA
TRIDC2BG066110	unknown function	7	-1.35112	NA	NA	0	0	AT1G03290
TRIDC2BG066300	40S ribosomal protein S2-2	3	1.19112	NA	NA	0	0	NA	heterocyclic compound binding	organic cyclic compound binding
TRIDC2BG066590	methionine S-methyltransferase	3	4.68115	NA	NA	0	0	NA
TRIDC2BG066880	replication factor C subunit 3	6	2.60956	NA	Os02g0775200	LOC_Os02g53500	Os.2212.1.S1_at	AT1G77470	replication fork	heterocyclic compound binding	organic cyclic compound binding	small molecule binding	nucleotide binding	nucleoside phosphate binding	carbohydrate derivative binding	nucleoside binding	ATP binding	adenyl ribonucleotide binding	adenyl nucleotide binding	ribonucleoside binding	purine ribonucleoside triphosphate binding	ribonucleotide binding	purine nucleotide binding	purine ribonucleotide binding	purine nucleoside binding	purine ribonucleoside binding	binding	pyrophosphatase activity	hydrolase activity, acting on acid anhydrides, in phosphorus-containing anhydrides	hydrolase activity, acting on acid anhydrides
TRIDC2BG066960	Ubiquinol oxidase	8	-2.04048	NA	Os04g0600300	LOC_Os04g51160	Os.3406.1.S1_at	AT1G32350
TRIDC2BG067630	unknown function	8	-3.28683	NA	NA	0	0	NA
TRIDC2BG068020	E3 ubiquitin-protein ligase RNF14	3	3.89733	NA	Os04g0593700	LOC_Os04g50730	Os.20398.1.S1_at	AT1G32340
TRIDC2BG068140	Transducin family protein / WD-40 repeat family protein	8	-2.10615	NA	Os04g0592700	LOC_Os04g50660	Os.27704.1.A1_at	AT5G16750
TRIDC2BG068160	unknown function	8	-1.52273	NA	Os04g0592500	LOC_Os04g50208	Os.26838.1.S1_at	NA
TRIDC2BG068350	unknown function	8	-1.15914	NA	Os12g0583400	LOC_Os12g39370	Os.18505.1.S1_at	NA
TRIDC2BG068490	FAR1-related sequence 5	8	-4.45661	NA	NA	0	0	NA
TRIDC2BG068540	Disease resistance protein RGA2	8	-1.75511	NA	Os11g0263000	LOC_Os11g15670	OsAffx.18874.1.S1_at	NA
TRIDC2BG068840	Factor of DNA methylation 1	8	-1.12905	NA	Os12g0572500	LOC_Os12g38440	Os.37689.1.S1_at	AT2G16490
TRIDC2BG069180	Protein of unknown function (DUF581)	3	2.76634	NA	NA	0	0	NA
TRIDC2BG069400	Protein S-acyltransferase 8	8	-1.00422	NA	NA	0	0	AT3G56930
TRIDC2BG070010	Small subunit ribosomal protein, putative	8	-4.86671	NA	NA	0	0	NA
TRIDC2BG070370	RHOMBOID-like 1	3	2.82534	NA	NA	0	0	NA
TRIDC2BG070580	Cytochrome P450 superfamily protein	2	5.29575	NA	Os06g0642300	LOC_Os06g43490	OsAffx.28079.1.S1_at	NA
TRIDC2BG070660	NAC domain containing protein 1	3	4.78776	NA	NA	0	0	AT3G12977	heterocyclic compound binding	organic cyclic compound binding
TRIDC2BG071010	Disease resistance protein	3	2.37675	NA	Os11g0485900	LOC_Os11g29520	Os.54766.1.S1_s_at	AT4G27190	nucleotide binding	nucleoside phosphate binding	small molecule binding	adenyl ribonucleotide binding	adenyl nucleotide binding	purine nucleotide binding	purine ribonucleotide binding	purine ribonucleoside binding	purine nucleoside binding	ribonucleotide binding	ribonucleoside binding	nucleoside binding	carbohydrate derivative binding	heterocyclic compound binding	organic cyclic compound binding
TRIDC2BG071030	Disease resistance protein RGA2	8	-3.21851	4.24985	Os02g0118800	LOC_Os02g02660	OsAffx.459.1.S1_at	NA
TRIDC2BG071040	Disease resistance protein RGA2	3	3.44189	NA	Os02g0118875	LOC_Os02g02670	OsAffx.24072.1.S1_at	NA	nucleotide binding	nucleoside phosphate binding	small molecule binding	adenyl ribonucleotide binding	adenyl nucleotide binding	purine nucleotide binding	purine ribonucleotide binding	purine ribonucleoside binding	purine nucleoside binding	ribonucleotide binding	ribonucleoside binding	nucleoside binding	carbohydrate derivative binding	heterocyclic compound binding	organic cyclic compound binding
TRIDC2BG071050	Disease resistance protein RGA2	8	-2.5989	NA	Os02g0118800	LOC_Os02g02660	OsAffx.459.1.S1_at	NA
TRIDC2BG071070	Disease resistance protein RGA2	8	-2.05477	NA	Os11g0485900	LOC_Os11g29520	Os.54766.1.S1_s_at	AT4G27190
TRIDC2BG071230	disease resistance protein (TIR-NBS-LRR class) family	3	2.91372	NA	Os04g0623066	LOC_Os04g53160	Os.57563.1.S1_s_at	NA
TRIDC2BG071240	Disease resistance protein	3	2.17408	NA	NA	0	0	NA
TRIDC2BG071300	Bromodomain-containing factor 1	7	-2.98691	-3.1182	Os04g0622000	LOC_Os04g53070	OsAffx.26585.1.S1_at	NA
TRIDC2BG071310	Nucleoredoxin	8	-2.5141	1.1274	Os03g0405900	LOC_Os03g29240	Os.6150.1.S1_s_at	AT1G60420
TRIDC2BG071360	undescribed protein	3	6.76675	NA	NA	0	0	NA
TRIDC2BG071590	unknown function	7	-1.54888	NA	Os04g0625000	LOC_Os04g53350	OsAffx.4163.1.S1_at	AT3G20350
TRIDC2BG071870	Sulphate transporter	8	-6.37787	NA	NA	0	0	NA
TRIDC2BG072110	Disease resistance protein	8	-3.60013	NA	NA	0	0	NA
TRIDC2BG072240	Protein translation factor SUI1 homolog 1	7	-6.84145	-5.0677	Os04g0627900	LOC_Os04g53606	Os.55628.1.S1_at	NA
TRIDC2BG072250	receptor-like kinase 1	8	-2.28542	NA	Os06g0484800	LOC_Os06g28980	No hit	NA	phosphate-containing compound metabolic process	phosphorus metabolic process	phosphorylation
TRIDC2BG072450	Major allergen Pru ar 1	8	-5.60065	NA	NA	0	0	NA	phosphate-containing compound metabolic process	phosphorus metabolic process
TRIDC2BG072720	Beta-glucosidase C	8	-6.16779	NA	NA	0	0	AT3G47000
TRIDC2BG073080	Thioredoxin superfamily protein	3	1.42101	NA	Os04g0629500	LOC_Os04g53740	Os.10512.1.S1_at	AT1G11530
TRIDC2BG073090	Anthocyanin 3'-O-beta-glucosyltransferase	3	5.96324	NA	NA	0	0	NA
TRIDC2BG073200	undescribed protein	6	1.23203	1.07965	NA	0	0	NA
TRIDC2BG073210	Argonaute family protein	3	5.57056	NA	Os07g0471300	LOC_Os07g28850	Os.7338.1.S1_at	NA	heterocyclic compound binding	organic cyclic compound binding
TRIDC2BG073300	Importin subunit beta-1	3	2.30609	NA	Os05g0353400	LOC_Os05g28510	Os.3381.1.S1_a_at	AT3G08947	heterocyclic compound binding	organic cyclic compound binding
TRIDC2BG073310	Importin subunit beta-1	3	5.25632	NA	Os05g0353400	LOC_Os05g28510	Os.3381.1.S1_a_at	AT3G08947
TRIDC2BG073560	dihydroflavonol 4-reductase	2	-1.17845	-1.98539	Os04g0631000	LOC_Os04g53920	Os.35386.1.S1_at	NA
TRIDC2BG073690	Solute carrier family 22 member 15-like	6	4.55779	NA	Os04g0631100	LOC_Os04g53930	Os.8593.1.S1_at	AT3G20660
TRIDC2BG074260	Mitochondrial transcription termination factor family protein	3	5.73466	NA	NA	0	0	NA	heterocyclic compound binding	organic cyclic compound binding
TRIDC2BG074770	unknown function	3	5.60749	NA	NA	0	0	NA
TRIDC2BG074940	Peptidyl-prolyl cis-trans isomerase CYP38, chloroplastic	8	-3.05005	NA	NA	0	0	NA	defense response	defense response to other organism	response to stress
TRIDC2BG074970	Cytochrome P450 superfamily protein	8	-1.50991	1.54406	Os06g0294600	LOC_Os06g19070	Os.7674.1.S1_at	AT2G45550
TRIDC2BG075050	unknown function	8	-1.32656	NA	NA	0	0	NA
TRIDC2BG075610	cyclin-related	7	-1.18003	NA	Os04g0661700	LOC_Os04g56630	Os.17581.1.A1_at	NA
TRIDC2BG076040	amino acid permease 7	3	3.41629	NA	Os04g0659800	LOC_Os04g56460	OsAffx.14435.1.S1_at	AT5G23810
TRIDC2BG076140	CsAtPR5	8	-1.4374	NA	NA	0	0	NA
TRIDC2BG076150	unknown function	3	6.09013	NA	NA	0	0	NA
TRIDC2BG076350	RNA-binding protein 24	8	-2.44338	NA	NA	0	0	NA
TRIDC2BG076490	Ankyrin-1	3	6.13574	NA	NA	0	0	NA
TRIDC2BG076530	CsAtPR5	3	1.96912	NA	NA	0	0	NA
TRIDC2BG076580	UDP-Glycosyltransferase superfamily protein	7	-4.92449	NA	NA	0	0	AT2G30150
TRIDC2BG076610	receptor-like protein kinase 4	8	-1.47294	NA	Os04g0655300	LOC_Os04g56110	Os.28305.1.S1_at	AT5G38240	phosphate-containing compound metabolic process	phosphorus metabolic process	phosphorylation
TRIDC2BG076670	CDPK-related kinase	3	7.51232	NA	NA	0	0	AT2G41140	nucleotide binding	nucleoside phosphate binding	small molecule binding	adenyl ribonucleotide binding	adenyl nucleotide binding	purine nucleotide binding	purine ribonucleotide binding	purine ribonucleoside binding	purine nucleoside binding	ribonucleotide binding	ribonucleoside binding	nucleoside binding	carbohydrate derivative binding	ATP binding	purine ribonucleoside triphosphate binding	heterocyclic compound binding	organic cyclic compound binding	kise activity	transferase activity, transferring phosphorus-containing groups	calcium ion binding
TRIDC2BG076930	Sucrose transport protein	3	4.3626	NA	Os02g0576600	LOC_Os02g36700	Os.26352.1.S1_at	NA
TRIDC2BG077090	purple acid phosphatase 22	3	1.76244	NA	Os11g0151700	LOC_Os11g05400	Os.5152.1.S1_at	AT3G52810
TRIDC2BG077440	Wall-associated kinase family protein	8	-1.90283	NA	Os04g0651500	LOC_Os04g55760	OsAffx.26620.1.S1_at	NA
TRIDC2BG077560	Protein kinase superfamily protein	7	-8.6944	-7.83134	Os11g0667000	LOC_Os11g44500	OsAffx.31472.1.S1_at	AT3G55950
TRIDC2BG077610	Protein kinase superfamily protein	8	-7.29915	NA	NA	0	0	NA	phosphate-containing compound metabolic process	phosphorus metabolic process	phosphorylation
TRIDC2BG077630	Protein kinase superfamily protein	8	-6.44079	NA	NA	0	0	NA
TRIDC2BG077890	Neuroguidin	8	-2.46371	4.28741	NA	0	0	AT3G02570
TRIDC2BG078240	S-adenosyl-L-methionine-dependent methyltransferases superfamily protein	7	-5.44812	-5.98675	NA	0	0	NA
TRIDC2BG081600	receptor kinase 3	5	1.14013	3.94188	NA	0	0	NA	small molecule binding	nucleotide binding	nucleoside phosphate binding	ribonucleoside binding	nucleoside binding	adenyl nucleotide binding	adenyl ribonucleotide binding	purine nucleotide binding	purine ribonucleotide binding	purine ribonucleoside binding	purine nucleoside binding	carbohydrate derivative binding	ribonucleotide binding	transferase activity, transferring phosphorus-containing groups	phosphotransferase activity, alcohol group as acceptor	kise activity	protein kise activity	transferase activity	protein serine/threonine kise activity	ATP binding	purine ribonucleoside triphosphate binding	catalytic activity	organic cyclic compound binding	heterocyclic compound binding	phosphorylation	protein phosphorylation
TRIDC2BG081610	Protein kinase domain containing protein	8	-1.63852	NA	NA	0	0	NA	phosphate-containing compound metabolic process	phosphorus metabolic process	phosphorylation
TRIDC2BG082600	Calcium-binding EF-hand family protein .	7	-2.1231	-1.27007	Os06g0134900	LOC_Os06g04390	Os.11342.1.S1_at	AT4G22740
TRIDC2BG082760	OJ991113_30.20 protein	3	2.56623	NA	NA	0	0	NA	kinase activity	transferase activity, transferring phosphorus-containing groups
TRIDC2BG083040	Glutathione S-transferase family protein	8	-3.33442	NA	Os10g0528100	LOC_Os10g38470	Os.5441.1.S1_at	NA
TRIDC2BG084410	unknown function	3	6.58376	NA	NA	0	0	NA
TRIDC2BG085110	LETM1 and EF-hand domain-containing protein 1, mitochondrial	2	7.1308	NA	NA	0	0	NA
TRIDC2BG085180	Senescence/dehydration-associated protein-related	8	-2.5414	NA	NA	0	0	NA
TRIDC2BG085220	tRNA pseudouridine synthase B	8	-4.9729	NA	Os05g0108000	LOC_Os05g01750	Os.7440.1.S1_at	AT5G14460
TRIDC2BG085810	Protein kinase superfamily protein	8	-3.88166	3.78134	Os11g0207200	LOC_Os11g10100	Os.2444.1.S1_at	AT1G53570	defense response to fungus	phosphate-containing compound metabolic process	phosphorus metabolic process	defense response	phosphorylation	response to fungus	defense response to other organism	response to stress
TRIDC2BG086060	N-acetylglucosaminyl-phosphatidylinositol de-N-acetylase	3	1.17605	NA	Os04g0678800	LOC_Os04g58210	Os.53350.1.S1_at	AT3G58130
TRIDC2BG086180	Clathrin light chain protein	8	-1.7699	NA	Os04g0679100	LOC_Os04g58240	Os.7635.1.S1_s_at	AT2G20760
TRIDC2BG086620	Leucine-rich receptor-like protein kinase family protein	3	6.37176	NA	NA	0	0	NA	nucleotide binding	nucleoside phosphate binding	small molecule binding	adenyl ribonucleotide binding	adenyl nucleotide binding	purine nucleotide binding	purine ribonucleotide binding	purine ribonucleoside binding	purine nucleoside binding	ribonucleotide binding	ribonucleoside binding	nucleoside binding	carbohydrate derivative binding	ATP binding	purine ribonucleoside triphosphate binding	heterocyclic compound binding	organic cyclic compound binding	kise activity	transferase activity, transferring phosphorus-containing groups
TRIDC2BG086800	Disease resistance protein	6	2.33549	3.14761	NA	0	0	NA	heterocyclic compound binding	organic cyclic compound binding	small molecule binding	binding
TRIDC2BG086810	unknown function	8	-1.76551	NA	NA	0	0	NA
TRIDC2BG086840	Protein of unknown function (DUF594)	8	-5.88915	NA	NA	0	0	NA
TRIDC2BG086850	unknown function	8	-2.46092	NA	NA	0	0	NA
TRIDC2BG086990	F-box/RNI-like superfamily protein	6	3.49915	2.07724	NA	0	0	NA
TRIDC2BG087030	Mediator of RNA polymerase II transcription subunit 15a, putative	3	3.13037	NA	NA	0	0	AT1G15790	heterocyclic compound binding	organic cyclic compound binding
TRIDC2BG087310	GATA transcription factor 26	8	-7.35324	NA	NA	0	0	NA
TRIDC2BG087600	Protein kinase family protein	8	-12.9045	-5.69538	NA	0	0	NA	phosphate-containing compound metabolic process	phosphorus metabolic process	phosphorylation
TRIDC2BG087800	Aquaporin-like superfamily protein	8	-5.20128	NA	NA	0	0	NA
TRIDC2BG087850	receptor-like kinase	3	1.82234	NA	Os04g0683600	LOC_Os04g58700	Os.10107.1.S1_at	AT1G63430	nucleotide binding	nucleoside phosphate binding	small molecule binding	adenyl ribonucleotide binding	adenyl nucleotide binding	purine nucleotide binding	purine ribonucleotide binding	purine ribonucleoside binding	purine nucleoside binding	ribonucleotide binding	ribonucleoside binding	nucleoside binding	carbohydrate derivative binding	ATP binding	purine ribonucleoside triphosphate binding	heterocyclic compound binding	organic cyclic compound binding	kise activity	transferase activity, transferring phosphorus-containing groups
TRIDC2BG087860	Double-stranded RNA-specific adenosine deaminase	3	1.86312	NA	NA	0	0	AT1G01760	heterocyclic compound binding	organic cyclic compound binding
TRIDC2BG087950	Cleavage and polyadenylation specificity factor subunit 5	3	1.06973	NA	Os04g0683100	LOC_Os04g58640	Os.12933.1.S1_at	AT4G25550	nucleotide binding	nucleoside phosphate binding	small molecule binding	adenyl ribonucleotide binding	adenyl nucleotide binding	purine nucleotide binding	purine ribonucleotide binding	purine ribonucleoside binding	purine nucleoside binding	ribonucleotide binding	ribonucleoside binding	nucleoside binding	carbohydrate derivative binding	ATP binding	purine ribonucleoside triphosphate binding	heterocyclic compound binding	organic cyclic compound binding
TRIDC2BG088010	unknown function	3	6.59418	NA	NA	0	0	NA
TRIDC2BG088090	Regulator of chromosome condensation (RCC1) family protein	8	-2.29843	NA	Os04g0686200	LOC_Os04g58960	Os.47374.1.S1_at	AT5G42140
TRIDC2BG088260	Phosphoglycerate mutase gpmB	8	-5.84254	NA	NA	0	0	NA
TRIDC2BG088320	Chaperone DnaJ-domain superfamily protein	3	1.73584	NA	Os04g0687300	LOC_Os04g59060	Os.18273.1.S1_at	NA
TRIDC2BG088350	Inorganic pyrophosphatase	3	1.597	NA	Os01g0322300	LOC_Os01g21900	No hit	NA
TRIDC2BG088870	Protein NRT1/ PTR FAMILY 5.10	6	2.8498	2.53826	Os08g0527733	LOC_Os08g41600	OsAffx.6106.1.S1_x_at	AT1G22550
TRIDC2BG088890	Protein NRT1/ PTR FAMILY 5.10	3	3.33334	NA	Os08g0527733	LOC_Os08g41600	OsAffx.6106.1.S1_x_at	AT1G22550
TRIDC2BG088900	Peroxidase superfamily protein	8	-5.13975	NA	NA	0	0	NA
TRIDC2BG088980	receptor-like protein kinase 4	6	4.3785	2.61364	Os08g0124500	LOC_Os08g03020	Os.50872.1.S1_at	NA	heterocyclic compound binding	organic cyclic compound binding	small molecule binding	nucleotide binding	nucleoside phosphate binding	phosphotransferase activity, alcohol group as acceptor	protein kinase activity	transferase activity, transferring phosphorus-containing groups	kinase activity	binding
TRIDC2BG089640	rRNA N-glycosidase	6	1.76558	NA	NA	0	0	NA
TRIDC2BG089680	undescribed protein	3	5.01037	NA	NA	0	0	NA
TRIDC2BG089930	NAC domain containing protein 76	8	-2.04722	NA	Os04g0691300	LOC_Os04g59470	OsAffx.14479.1.S1_at	AT1G71930	response to stress
TRIDC2BG090100	NAC domain containing protein 76	3	3.67812	NA	NA	0	0	AT2G18060	heterocyclic compound binding	organic cyclic compound binding
TRIDC2BG090110	NAC domain containing protein 76	3	4.21303	NA	Os04g0691300	LOC_Os04g59470	OsAffx.14479.1.S1_at	AT1G71930	heterocyclic compound binding	organic cyclic compound binding
TRIDC2BG090120	NAC domain containing protein 76	3	3.27738	NA	Os04g0691300	LOC_Os04g59470	OsAffx.14479.1.S1_at	AT1G71930	heterocyclic compound binding	organic cyclic compound binding
TRIDC2BG090140	NAC domain containing protein 76	2	1.46875	-1.30054	Os04g0691300	LOC_Os04g59470	OsAffx.14479.1.S1_at	AT1G71930
TRIDC2BG090150	Protein NRT1/ PTR FAMILY 5.10	3	4.42209	NA	Os08g0527733	LOC_Os08g41600	OsAffx.6106.1.S1_x_at	AT1G22550
TRIDC2BG090180	1-deoxy-D-xylulose 5-phosphate synthase 1	8	-5.20029	NA	Os07g0190000	LOC_Os07g09190	Os.6450.1.S1_at	NA	phosphate-containing compound metabolic process	phosphorus metabolic process
TRIDC2BG090200	Protein NRT1/ PTR FAMILY 5.13	3	3.41103	NA	Os08g0527733	LOC_Os08g41600	OsAffx.6106.1.S1_x_at	AT1G22550
TRIDC2BG090230	Disease resistance protein RPM1	3	5.83622	NA	NA	0	0	NA
TRIDC2BG090240	Disease resistance protein	3	1.87855	NA	NA	0	0	NA	heterocyclic compound binding	organic cyclic compound binding
TRIDC2BG090250	Disease resistance protein RPP13	3	6.53033	NA	NA	0	0	NA
TRIDC2BG090260	Disease resistance protein	3	3.61685	NA	NA	0	0	NA	nucleotide binding	nucleoside phosphate binding	small molecule binding	heterocyclic compound binding	organic cyclic compound binding
TRIDC2BG090340	Disease resistance protein RPM1	3	10.8396	NA	NA	0	0	NA
TRIDC2BG090350	Disease resistance protein	3	7.22602	NA	NA	0	0	NA	heterocyclic compound binding	organic cyclic compound binding
TRIDC2BG090470	Dirigent protein 2	3	5.09891	NA	Os12g0144200	LOC_Os12g05010	No hit	NA
TRIDC2BG090540	DNA helicase INO80	3	3.88139	NA	Os04g0692750	LOC_Os04g59624	No hit	AT5G63950	nucleotide binding	nucleoside phosphate binding	small molecule binding	adenyl ribonucleotide binding	adenyl nucleotide binding	purine nucleotide binding	purine ribonucleotide binding	purine ribonucleoside binding	purine nucleoside binding	ribonucleotide binding	ribonucleoside binding	nucleoside binding	carbohydrate derivative binding	ATP binding	purine ribonucleoside triphosphate binding	heterocyclic compound binding	organic cyclic compound binding
TRIDC2BG090580	GATA transcription factor 27	6	2.14096	NA	NA	0	0	NA	heterocyclic compound binding	organic cyclic compound binding	binding
TRIDC2BG090670	Disease resistance protein RGA2	8	-5.99742	NA	Os02g0282500	LOC_Os02g18140	OsAffx.12096.1.S1_at	NA
TRIDC2BG090690	Disease resistance protein	8	-7.04019	NA	Os02g0282500	LOC_Os02g18140	OsAffx.12096.1.S1_at	NA
TRIDC2BG090810	RING/FYVE/PHD zinc finger superfamily protein	8	-8.7988	NA	Os04g0692300	LOC_Os04g59580	Os.48291.1.S1_at	AT5G63780
TRIDC2BG090820	RING/FYVE/PHD zinc finger superfamily protein	8	-8.94846	NA	Os04g0692300	LOC_Os04g59580	Os.48291.1.S1_at	AT5G63780
TRIDC2BG090850	unknown function	8	-1.64093	NA	Os04g0692200	LOC_Os04g59570	Os.5577.2.S1_at	AT4G33480
TRIDC2BG090870	tubulin folding cofactor B	8	-9.29012	NA	Os04g0692100	LOC_Os04g59560	Os.49141.1.S1_at	AT3G10220
TRIDC2BG090890	phosphatidylinositol-4-phosphate 5-kinase family protein	8	-6.51966	NA	NA	0	0	AT3G20050	phosphate-containing compound metabolic process	phosphorus metabolic process	phosphorylation
TRIDC2BG090900	EamA-like transporter family protein	8	-4.29387	NA	Os04g0692000	LOC_Os04g59550	Os.6715.1.S1_at	AT1G21870
TRIDC2BG090930	Hexosyltransferase	3	4.53633	NA	NA	0	0	NA
TRIDC2BG091170	receptor kinase 2	8	-9.74639	NA	NA	0	0	NA	phosphate-containing compound metabolic process	phosphorus metabolic process	phosphorylation
TRIDC2BG091180	Acyl-CoA N-acyltransferase with RING/FYVE/PHD-type zinc finger protein	8	-2.64772	NA	Os04g0691700	LOC_Os04g59510	Os.9618.1.S1_at	AT3G14980
TRIDC2BG091200	DNA-directed RNA polymerase	3	2.51121	NA	NA	0	0	NA
TRIDC2BG091340	rRNA N-glycosidase	3	6.61462	NA	NA	0	0	NA
TRIDC3AG000090	E3 ubiquitin-protein ligase SINA-like 10	8	-1.55446	NA	Os01g0121900	LOC_Os01g03170	OsAffx.10889.1.S1_at	NA
TRIDC3AG001050	Protein O-linked-mannose beta-1,4-N-acetylglucosaminyltransferase 2	8	-2.6343	NA	Os01g0118400	LOC_Os01g02900	Os.1054.1.A1_at	AT3G18180
TRIDC3AG001360	Protein kinase superfamily protein	6	1.22057	1.09372	Os01g0113350	LOC_Os01g02310	OsAffx.10878.2.S1_x_at	NA	heterocyclic compound binding	organic cyclic compound binding	small molecule binding	nucleotide binding	nucleoside phosphate binding	phosphotransferase activity, alcohol group as acceptor	protein kinase activity	transferase activity, transferring phosphorus-containing groups	protein serine/threonine kinase activity	kinase activity	carbohydrate derivative binding	nucleoside binding	ATP binding	adenyl ribonucleotide binding	adenyl nucleotide binding	ribonucleoside binding	purine ribonucleoside triphosphate binding	ribonucleotide binding	purine nucleotide binding	purine ribonucleotide binding	purine nucleoside binding	purine ribonucleoside binding	binding	carbohydrate binding
TRIDC3AG001370	receptor kinase 2	6	4.42299	NA	NA	0	0	AT2G43700	transferase activity, transferring phosphorus-containing groups	kinase activity	binding
TRIDC3AG001400	sucrose phosphate synthase 1F	8	-1.80919	NA	Os08g0301500	LOC_Os08g20660	Os.27359.1.S1_at	AT5G20280
TRIDC3AG001450	receptor kinase 2	8	-3.13031	NA	NA	0	0	AT2G43700
TRIDC3AG001600	receptor-like protein kinase 4	8	-2.62526	NA	Os01g0113300	LOC_Os01g02300	Os.27046.1.S1_at	NA	phosphate-containing compound metabolic process	phosphorus metabolic process	phosphorylation
TRIDC3AG002220	unknown function	1	-2.01567	4.01186	NA	0	0	NA
TRIDC3AG002230	Protein kinase family protein	6	2.86827	3.60933	Os04g0370900	LOC_Os04g30240	Os.15516.1.S1_at	NA	heterocyclic compound binding	organic cyclic compound binding	small molecule binding	nucleotide binding	nucleoside phosphate binding	phosphotransferase activity, alcohol group as acceptor	protein kinase activity	transferase activity, transferring phosphorus-containing groups	protein serine/threonine kinase activity	kinase activity	binding
TRIDC3AG002610	cellulose synthase 1	3	1.16878	NA	NA	0	0	NA
TRIDC3AG002980	basic helix-loop-helix (bHLH) DNA-binding superfamily protein	3	3.46842	NA	NA	0	0	NA	heterocyclic compound binding	organic cyclic compound binding
TRIDC3AG003040	Protein EXECUTER 2, chloroplastic	3	1.00793	NA	Os01g0107900	LOC_Os01g01790	Os.38048.1.S1_a_at	NA
TRIDC3AG003420	E3 ubiquitin-protein ligase SINA-like 7	8	-8.91567	NA	NA	0	0	NA
TRIDC3AG003500	E3 ubiquitin-protein ligase	8	-1.09014	NA	NA	0	0	NA
TRIDC3AG003930	unknown function	3	8.05029	NA	Os01g0133100	LOC_Os01g04160	Os.29823.2.S1_x_at	NA
TRIDC3AG004220	Protein FAR1-RELATED SEQUENCE 3	8	-4.5758	NA	NA	0	0	NA
TRIDC3AG004230	Leucine-rich repeat receptor-like protein kinase family protein	8	-1.07438	1.0835	NA	0	0	NA
TRIDC3AG004340	receptor like protein 6	8	-3.03343	NA	NA	0	0	NA
TRIDC3AG004600	unknown function	7	-1.05885	NA	NA	0	0	NA
TRIDC3AG005130	E3 ubiquitin-protein ligase	8	-7.48279	NA	NA	0	0	NA
TRIDC3AG005190	Leucine-rich repeat receptor-like protein kinase family protein	8	-2.24698	1.90324	NA	0	0	NA
TRIDC3AG005490	N-terminal protein myristoylation	8	-7.73967	NA	Os05g0577900	LOC_Os05g50210	Os.36199.1.S1_at	NA
TRIDC3AG005520	unknown function	8	-2.04409	NA	NA	0	0	NA
TRIDC3AG005580	receptor-like protein kinase 4	6	3.6782	NA	Os01g0137250	LOC_Os01g04480	OsAffx.10907.1.S1_at	NA	heterocyclic compound binding	organic cyclic compound binding	small molecule binding	nucleotide binding	nucleoside phosphate binding	phosphotransferase activity, alcohol group as acceptor	protein kinase activity	transferase activity, transferring phosphorus-containing groups	protein serine/threonine kinase activity	kinase activity	carbohydrate derivative binding	nucleoside binding	ATP binding	adenyl ribonucleotide binding	adenyl nucleotide binding	ribonucleoside binding	purine ribonucleoside triphosphate binding	ribonucleotide binding	purine nucleotide binding	purine ribonucleotide binding	purine nucleoside binding	purine ribonucleoside binding	binding
TRIDC3AG005600	unknown function	8	-1.41715	NA	Os01g0136450	None	No hit	NA
TRIDC3AG005610	receptor-like protein kinase 4	8	-1.09872	NA	Os01g0137950	LOC_Os01g04550	Os.27011.1.A1_s_at	NA	phosphate-containing compound metabolic process	phosphorus metabolic process	defense response	phosphorylation	response to stress
TRIDC3AG006420	EKC/KEOPS complex subunit CGI121	3	1.01508	NA	Os01g0142200	LOC_Os01g04910	Os.1617.1.S1_at	AT4G34412
TRIDC3AG006560	Ras-related protein Rab-1A	8	-9.81497	NA	NA	0	0	NA
TRIDC3AG006660	undescribed protein	8	-3.69659	NA	NA	0	0	NA
TRIDC3AG007230	Cytochrome P450 superfamily protein	8	-2.01051	NA	Os11g0469900	LOC_Os11g28060	OsAffx.7230.1.S1_at	AT5G24960	secondary metabolic process
TRIDC3AG007320	E3 ubiquitin-protein ligase SINA-like 7	3	5.59021	NA	NA	0	0	NA
TRIDC3AG007380	Pathogenesis-related thaumatin superfamily protein	8	-3.77886	NA	Os01g0113350	LOC_Os01g02310	OsAffx.10878.2.S1_x_at	NA	phosphate-containing compound metabolic process	phosphorus metabolic process	phosphorylation	response to stress
TRIDC3AG007450	unknown function	6	4.67293	NA	NA	0	0	NA
TRIDC3AG008100	Disease resistance protein (CC-NBS-LRR class) family	8	-2.59597	NA	Os11g0674400	LOC_Os11g45050	No hit	NA
TRIDC3AG008110	unknown function	8	-1.05162	NA	Os11g0676050	LOC_Os11g45060	Os.4123.1.S1_s_at	NA
TRIDC3AG008140	Disease resistance protein (CC-NBS-LRR class) family	8	-1.62387	NA	Os11g0674400	LOC_Os11g45050	No hit	NA
TRIDC3AG008290	unknown function	3	7.51345	NA	Os07g0665700	LOC_Os07g47030	Os.45962.1.S1_a_at	NA
TRIDC3AG008330	unknown function	8	-8.89887	NA	Os07g0665700	LOC_Os07g47030	Os.45962.1.S1_a_at	NA
TRIDC3AG008430	unknown function	8	-3.36175	NA	NA	0	0	NA
TRIDC3AG008720	Disease resistance protein (CC-NBS-LRR class) family	3	2.59352	NA	Os01g0149350	LOC_Os01g05600	Os.33469.1.S2_at	NA	nucleotide binding	nucleoside phosphate binding	small molecule binding	adenyl ribonucleotide binding	adenyl nucleotide binding	purine nucleotide binding	purine ribonucleotide binding	purine ribonucleoside binding	purine nucleoside binding	ribonucleotide binding	ribonucleoside binding	nucleoside binding	carbohydrate derivative binding	ATP binding	purine ribonucleoside triphosphate binding	heterocyclic compound binding	organic cyclic compound binding	anion binding
TRIDC3AG008730	Disease resistance protein (CC-NBS-LRR class) family	3	5.00996	NA	Os01g0149350	LOC_Os01g05600	Os.33469.1.S2_at	NA	nucleotide binding	nucleoside phosphate binding	small molecule binding	adenyl ribonucleotide binding	adenyl nucleotide binding	purine nucleotide binding	purine ribonucleotide binding	purine ribonucleoside binding	purine nucleoside binding	ribonucleotide binding	ribonucleoside binding	nucleoside binding	carbohydrate derivative binding	heterocyclic compound binding	organic cyclic compound binding
TRIDC3AG008840	Metallothionein-like protein 4A	3	1.58203	NA	NA	0	0	AT3G09390
TRIDC3AG009010	Cell division control 48-E-like protein	3	6.5847	NA	NA	0	0	NA
TRIDC3AG009020	Histone H2B.3	3	3.0167	NA	NA	0	0	AT5G59910	nucleosome	DNA packaging complex	protein-DNA complex	nuclear nucleosome	chromatin	heterocyclic compound binding	organic cyclic compound binding	protein heterodimerization activity	protein-DNA complex assembly
TRIDC3AG009040	Disease resistance protein RPM1	8	-2.30518	NA	Os08g0174800	LOC_Os08g07774	Os.51084.1.S1_x_at	NA
TRIDC3AG009200	Cytochrome P450 superfamily protein	3	7.81535	-2.41698	Os09g0275400	LOC_Os09g10340	Os.17076.1.S1_at	NA	heterocyclic compound binding	organic cyclic compound binding
TRIDC3AG009480	unknown function	8	-1.01935	NA	NA	0	0	NA
TRIDC3AG009780	DNA repair protein rhp26	8	-1.33158	NA	Os01g0102800	LOC_Os01g01312	Os.24886.1.S1_at	AT2G18760	phosphate-containing compound metabolic process	phosphorus metabolic process	phosphorylation	response to stress
TRIDC3AG009900	shikimate kinase like 1	4	-1.62148	NA	Os01g0102600	LOC_Os01g01302	Os.9865.1.S1_at	AT3G26900	nitrogen compound metabolic process	cellular aromatic compound metabolic process	organic cyclic compound metabolic process	cellular component organization or biogenesis	organelle organization	cellular metabolic process	metabolic process	organic substance metabolic process	chloroplast organization	plastid organization	cellular process	organonitrogen compound biosynthetic process
TRIDC3AG010950	receptor-like protein kinase 2	8	-1.20224	NA	Os01g0171000	LOC_Os01g07630	Os.49171.1.A1_at	NA	phosphate-containing compound metabolic process	phosphorus metabolic process	phosphorylation
TRIDC3AG011030	Pentatricopeptide repeat-containing protein	8	-2.77062	NA	NA	0	0	AT1G66345	response to stress
TRIDC3AG011180	tryptophan aminotransferase related 2	3	1.49848	NA	Os01g0169800	LOC_Os01g07500	Os.37066.1.S1_at	AT4G24670
TRIDC3AG011560	Kinase interacting (KIP1-like) family protein	3	2.24142	NA	NA	0	0	NA
TRIDC3AG011770	Staphylococcal nuclease homologue	8	-3.24341	NA	Os01g0166300	LOC_Os01g07212	OsAffx.23145.1.S1_s_at	NA
TRIDC3AG011870	Protein of unknown function (DUF674)	3	8.09673	NA	Os01g0153900	LOC_Os01g06070	OsAffx.23131.1.S1_at	NA
TRIDC3AG011970	Chromodomain-helicase-DNA-binding protein 5	8	-1.34027	NA	Os07g0660200	LOC_Os07g46590	Os.11138.1.S1_a_at	NA
TRIDC3AG012050	serine carboxypeptidase-like 17	3	2.2115	NA	Os10g0101100	LOC_Os10g01110	Os.46869.1.A1_at	AT5G36180
TRIDC3AG012070	WUSCHEL related homeobox 13	3	3.70138	NA	Os01g0818400	LOC_Os01g60270	Os.24893.1.S1_a_at	NA	heterocyclic compound binding	organic cyclic compound binding
TRIDC3AG012180	Rad23 UV excision repair protein family	6	2.33435	NA	NA	0	0	NA
TRIDC3AG012290	HEAT repeat-containing protein	3	1.09343	NA	NA	0	0	NA
TRIDC3AG012560	basic helix-loop-helix (bHLH) DNA-binding superfamily protein	3	2.88485	NA	Os01g0159800	LOC_Os01g06640	Os.1443.1.S1_a_at	NA
TRIDC3AG012800	Nuclear ribonuclease Z	8	-8.97558	NA	NA	0	0	NA
TRIDC3AG013220	ATP-dependent 6-phosphofructokinase 3	7	-1.42149	NA	Os01g0191700	LOC_Os01g09570	Os.12230.1.S1_a_at	AT4G32840
TRIDC3AG013310	Auxin-responsive protein IAA2	6	1.34137	NA	Os01g0190300	LOC_Os01g09450	Os.19952.1.S1_at	AT3G16500
TRIDC3AG013330	hexokinase 1	3	6.55391	NA	Os01g0190400	LOC_Os01g09460	Os.33758.1.S1_s_at	AT4G29130	nucleotide binding	nucleoside phosphate binding	small molecule binding	adenyl ribonucleotide binding	adenyl nucleotide binding	purine nucleotide binding	purine ribonucleotide binding	purine ribonucleoside binding	purine nucleoside binding	ribonucleotide binding	ribonucleoside binding	nucleoside binding	carbohydrate derivative binding	ATP binding	purine ribonucleoside triphosphate binding	heterocyclic compound binding	organic cyclic compound binding	kise activity	transferase activity, transferring phosphorus-containing groups
TRIDC3AG013780	Protein of unknown function (DUF1664)	6	1.28842	NA	Os01g0185100	LOC_Os01g08990	OsAffx.9704.1.S1_at	AT2G02730
TRIDC3AG014170	Metacaspase-1	3	7.96802	NA	NA	0	0	NA
TRIDC3AG014300	UDP-D-apiose/UDP-D-xylose synthase 2	3	1.22839	NA	NA	0	0	NA	heterocyclic compound binding	organic cyclic compound binding
TRIDC3AG014490	TSL-kinase interacting protein 1	3	1.04935	NA	Os01g0182400	LOC_Os01g08680	Os.34739.1.S1_a_at	NA
TRIDC3AG015570	UDP-Glycosyltransferase superfamily protein	3	3.10281	NA	Os01g0175850	None	No hit	NA
TRIDC3AG016890	RNA-dependent RNA polymerase family protein	3	1.14384	NA	Os01g0198000	LOC_Os01g10140	Os.2202.3.S1_x_at	AT2G19930
TRIDC3AG016900	RNA-dependent RNA polymerase family protein	8	-4.56404	NA	NA	0	0	AT2G19930
TRIDC3AG016910	RNA-dependent RNA polymerase family protein	8	-8.99195	NA	NA	0	0	AT2G19930
TRIDC3AG017120	metallothionein 3	3	1.48207	NA	Os01g0200700	LOC_Os01g10400	Os.7992.1.S1_a_at	NA
TRIDC3AG017860	Peptide-N4-(N-acetyl-beta-glucosaminyl)asparagine amidase A protein	8	-2.17134	NA	NA	0	0	AT3G14920
TRIDC3AG017970	Alpha-1,2-mannosyltransferase ALG9	3	1.56377	NA	Os01g0209000	LOC_Os01g11070	Os.17532.1.S1_at	AT1G16900
TRIDC3AG018290	CePP protein	8	-1.50446	NA	NA	0	0	NA
TRIDC3AG018380	undescribed protein	3	7.83678	NA	NA	0	0	NA
TRIDC3AG018390	V-type proton ATPase subunit G1	3	6.60701	NA	NA	0	0	NA
TRIDC3AG018400	E3 ubiquitin-protein ligase UPL3	3	7.39104	NA	NA	0	0	NA
TRIDC3AG018440	RING/U-box superfamily protein	3	8.5044	NA	Os01g0213400	LOC_Os01g11520	Os.7731.1.S1_at	AT2G42360
TRIDC3AG019050	Protein FLOWERING LOCUS T	8	-2.92305	2.65645	NA	0	0	NA	phosphate-containing compound metabolic process	phosphorus metabolic process	phosphorylation
TRIDC3AG019490	D-3-phosphoglycerate dehydrogenase	3	1.29478	NA	Os08g0447000	LOC_Os08g34720	Os.11516.1.S1_s_at	NA	nucleotide binding	nucleoside phosphate binding	small molecule binding	adenyl ribonucleotide binding	adenyl nucleotide binding	purine nucleotide binding	purine ribonucleotide binding	purine ribonucleoside binding	purine nucleoside binding	ribonucleotide binding	ribonucleoside binding	nucleoside binding	carbohydrate derivative binding	ATP binding	purine ribonucleoside triphosphate binding	heterocyclic compound binding	organic cyclic compound binding	anion binding
TRIDC3AG019590	glycerol-3-phosphate acyltransferase 3	8	-2.87288	NA	NA	0	0	NA
TRIDC3AG019690	aluminum-activated malate transporter 9	8	-3.96572	NA	Os01g0221600	LOC_Os01g12210	Os.26807.1.S1_at	NA
TRIDC3AG019800	Protein kinase superfamily protein	3	1.62792	NA	Os01g0224000	LOC_Os01g12430	Os.24984.1.A1_at	AT2G19130	nucleotide binding	nucleoside phosphate binding	small molecule binding	adenyl ribonucleotide binding	adenyl nucleotide binding	purine nucleotide binding	purine ribonucleotide binding	purine ribonucleoside binding	purine nucleoside binding	ribonucleotide binding	ribonucleoside binding	nucleoside binding	carbohydrate derivative binding	ATP binding	purine ribonucleoside triphosphate binding	heterocyclic compound binding	organic cyclic compound binding	kise activity	transferase activity, transferring phosphorus-containing groups
TRIDC3AG020030	O-fucosyltransferase family protein	3	5.38308	NA	NA	0	0	NA
TRIDC3AG021000	NOP56-like pre RNA processing ribonucleoprotein	8	-3.16628	NA	Os11g0580500	LOC_Os11g37120	OsAffx.19208.1.S1_at	NA
TRIDC3AG021020	Aquaporin-like superfamily protein	7	-4.42917	NA	Os01g0232100	LOC_Os01g13130	Os.52849.1.S1_x_at	AT2G25810
TRIDC3AG021120	Protein kinase superfamily protein	3	1.53302	NA	NA	0	0	NA	nucleotide binding	nucleoside phosphate binding	small molecule binding	adenyl ribonucleotide binding	adenyl nucleotide binding	purine nucleotide binding	purine ribonucleotide binding	purine ribonucleoside binding	purine nucleoside binding	ribonucleotide binding	ribonucleoside binding	nucleoside binding	carbohydrate derivative binding	ATP binding	purine ribonucleoside triphosphate binding	heterocyclic compound binding	organic cyclic compound binding	kise activity	transferase activity, transferring phosphorus-containing groups
TRIDC3AG022650	unknown function	8	-8.44658	NA	Os01g0250600	LOC_Os01g14790	Os.38074.1.S1_s_at	AT1G57540
TRIDC3AG023020	unknown function	8	-2.32059	NA	Os01g0243600	LOC_Os01g14130	OsAffx.23232.1.S1_at	NA
TRIDC3AG024060	Cyclophilin-like peptidyl-prolyl cis-trans isomerase family protein	6	1.18107	NA	Os01g0254200	LOC_Os01g15029	Os.46045.1.S1_a_at	NA
TRIDC3AG024100	30S ribosomal protein S12	6	6.22648	NA	NA	0	0	AT2G07675	heterocyclic compound binding	organic cyclic compound binding	binding
TRIDC3AG024770	unknown function	8	-5.77686	NA	NA	0	0	NA
TRIDC3AG027180	Cysteine desulfurase	3	1.62501	NA	Os01g0290100	LOC_Os01g18640	Os.2675.2.A1_at	AT5G26600
TRIDC3AG027360	undescribed protein	7	-1.21447	-1.02309	NA	0	0	NA
TRIDC3AG029110	Mitochondrial uncoupling protein 1	6	2.45852	NA	Os01g0978000	LOC_Os01g74640	Os.26470.2.A1_x_at	AT3G54110
TRIDC3AG031350	Box C/D snoRNA protein 1	6	5.08005	NA	NA	0	0	NA	binding
TRIDC3AG032180	Inorganic pyrophosphatase 2	8	-1.15148	NA	Os01g0600500	LOC_Os01g41660	Os.36122.2.S1_at	AT4G29530	phosphate-containing compound metabolic process	phosphorus metabolic process
TRIDC3AG032330	Chaperone protein DnaJ	7	-2.18168	NA	Os01g0606900	LOC_Os01g42190	Os.35808.1.S1_at	AT1G71000
TRIDC3AG032700	Isoprenylcysteine alpha-carbonyl methylesterase ICME	3	1.32981	NA	NA	0	0	NA
TRIDC3AG033390	Protein phosphatase 2C family protein	7	-1.12124	NA	Os01g0618200	LOC_Os01g43100	Os.32938.1.S1_at	AT5G53140
TRIDC3AG033800	MATE efflux family protein	3	1.28863	NA	Os01g0684900	LOC_Os01g49120	Os.14869.1.S1_at	AT1G15160
TRIDC3AG034150	receptor-like protein kinase 1	3	4.05192	NA	Os01g0631700	LOC_Os01g44110	Os.35858.1.S1_at	NA	nucleotide binding	nucleoside phosphate binding	small molecule binding	adenyl ribonucleotide binding	adenyl nucleotide binding	purine nucleotide binding	purine ribonucleotide binding	purine ribonucleoside binding	purine nucleoside binding	ribonucleotide binding	ribonucleoside binding	nucleoside binding	carbohydrate derivative binding	ATP binding	purine ribonucleoside triphosphate binding	heterocyclic compound binding	organic cyclic compound binding	kise activity	protein tyrosine kise activity	transferase activity, transferring phosphorus-containing groups
TRIDC3AG036330	unknown function	8	-5.23087	NA	NA	0	0	NA
TRIDC3AG036430	Coiled-coil domain-containing protein 174	3	3.38191	NA	Os01g0666500	LOC_Os01g47620	Os.32834.1.S1_at	NA
TRIDC3AG036610	tryptophan aminotransferase related 2	8	-2.28619	1.37254	Os01g0717400	LOC_Os01g51980	Os.14115.1.S1_at	AT1G34040
TRIDC3AG037730	60S ribosomal protein L36	3	3.06411	NA	Os05g0459900	LOC_Os05g38520	Os.9260.1.S1_at	AT2G37600
TRIDC3AG038200	Transducin/WD40 repeat-like superfamily protein	6	8.46449	4.48832	Os01g0702400	LOC_Os01g50690	Os.39477.1.S1_x_at	AT3G49400	binding
TRIDC3AG038410	proliferating cell nuclear antigen 2	3	4.79975	NA	NA	0	0	NA	heterocyclic compound binding	organic cyclic compound binding
TRIDC3AG038630	Lipid A export ATP-binding/permease protein MsbA	8	-2.85827	NA	NA	0	0	AT4G18050
TRIDC3AG038680	Lipid A export ATP-binding/permease protein MsbA	3	5.35146	NA	Os01g0695700	LOC_Os01g50070	No hit	AT4G18050	nucleotide binding	nucleoside phosphate binding	small molecule binding	adenyl ribonucleotide binding	adenyl nucleotide binding	purine nucleotide binding	purine ribonucleotide binding	purine ribonucleoside binding	purine nucleoside binding	ribonucleotide binding	ribonucleoside binding	nucleoside binding	carbohydrate derivative binding	ATP binding	purine ribonucleoside triphosphate binding	heterocyclic compound binding	organic cyclic compound binding
TRIDC3AG038740	ENTH/ANTH/VHS superfamily protein	8	-2.41805	NA	Os01g0694900	LOC_Os01g50010	Os.41641.1.S1_x_at	AT2G01600
TRIDC3AG038920	lipid phosphate phosphatase 2	8	-3.84557	NA	Os01g0693300	LOC_Os01g49820	Os.20321.1.S1_at	AT1G15080	phosphate-containing compound metabolic process	phosphorus metabolic process
TRIDC3AG039060	Nucleotidylyl transferase superfamily protein	3	1.13654	NA	Os01g0691500	LOC_Os01g49670	Os.7027.1.S1_a_at	AT2G01220
TRIDC3AG039620	Histone superfamily protein	3	4.0512	NA	NA	0	0	NA	nucleosome	DNA packaging complex	protein-DNA complex	nuclear nucleosome	chromatin	heterocyclic compound binding	organic cyclic compound binding	protein heterodimerization activity	protein-DNA complex assembly
TRIDC3AG040420	RING/U-box superfamily protein	7	-1.07586	NA	NA	0	0	NA
TRIDC3AG040570	ABC transporter G family member 32	8	-1.9318	4.12716	Os01g0342750	LOC_Os01g24010	Os.31870.1.S1_at	NA
TRIDC3AG040770	Dolichyl-diphosphooligosaccharide--protein glycosyltransferase subunit STT3A	8	-1.4686	NA	NA	0	0	AT5G19690	phosphate-containing compound metabolic process	phosphorus metabolic process	phosphorylation	response to stress
TRIDC3AG041010	hexokinase 1	8	-1.80101	NA	Os01g0742500	LOC_Os01g53930	Os.5547.1.S1_s_at	AT4G29130	ATP generation from ADP	phosphate-containing compound metabolic process	phosphorus metabolic process	pyruvate metabolic process	glycolytic process	ADP metabolic process	nicotinamide nucleotide metabolic process	pyridine-containing compound metabolic process	pyridine nucleotide metabolic process	phosphorylation	purine nucleoside diphosphate metabolic process	purine ribonucleoside diphosphate metabolic process	ribonucleoside diphosphate metabolic process	nucleoside diphosphate phosphorylation	nucleotide phosphorylation	oxidoreduction coenzyme metabolic process	nucleoside diphosphate metabolic process
TRIDC3AG041220	mitochondrial processing peptidase alpha subunit	3	1.0449	NA	Os01g0739000	LOC_Os01g53700	Os.12235.1.S1_at	AT1G51980
TRIDC3AG041560	NADPH-dependent diflavin oxidoreductase 1	3	1.00531	NA	Os01g0733600	LOC_Os01g53250	Os.17257.1.S1_x_at	AT3G02280	nucleotide binding	nucleoside phosphate binding	small molecule binding	ribonucleotide binding	carbohydrate derivative binding	heterocyclic compound binding	organic cyclic compound binding
TRIDC3AG042730	cellulose synthase family protein	7	-1.99774	NA	Os01g0750300	LOC_Os01g54620	Os.18724.1.S1_at	AT4G18780	cell wall biogenesis
TRIDC3AG043280	unknown function	3	1.01599	NA	Os01g0755100	LOC_Os01g55094	Os.35440.1.S1_a_at	NA
TRIDC3AG043970	Protein ABIL1	6	2.99992	NA	Os01g0760900	LOC_Os01g55560	Os.42067.1.S1_at	NA
TRIDC3AG044770	Lysosomal Pro-X carboxypeptidase	8	-2.06056	NA	NA	0	0	NA	response to stress
TRIDC3AG045070	Peroxidase superfamily protein	8	-3.27662	NA	NA	0	0	NA
TRIDC3AG045170	Protein LURP-one-related 12	8	-3.04651	NA	Os01g0771000	LOC_Os01g56450	Os.26282.1.S1_at	AT1G80120	defense response	response to stress
TRIDC3AG045380	Signal recognition particle 54 kDa protein 1	3	4.4596	NA	Os05g0509500	LOC_Os05g43390	Os.7516.1.S1_at	AT1G15310	nucleotide binding	nucleoside phosphate binding	small molecule binding	purine nucleotide binding	purine ribonucleotide binding	purine ribonucleoside binding	purine nucleoside binding	ribonucleotide binding	ribonucleoside binding	nucleoside binding	carbohydrate derivative binding	purine ribonucleoside triphosphate binding	heterocyclic compound binding	organic cyclic compound binding
TRIDC3AG045820	BTB/POZ domain-containing protein	8	-8.41783	NA	Os08g0226000	LOC_Os08g12960	OsAffx.29173.2.S1_at	NA	response to stress
TRIDC3AG046490	Protein kinase superfamily protein	3	2.18131	NA	Os01g0784700	LOC_Os01g57560	Os.38421.1.S1_at	AT1G65800	nucleotide binding	nucleoside phosphate binding	small molecule binding	adenyl ribonucleotide binding	adenyl nucleotide binding	purine nucleotide binding	purine ribonucleotide binding	purine ribonucleoside binding	purine nucleoside binding	ribonucleotide binding	ribonucleoside binding	nucleoside binding	carbohydrate derivative binding	ATP binding	purine ribonucleoside triphosphate binding	heterocyclic compound binding	organic cyclic compound binding	kise activity	transferase activity, transferring phosphorus-containing groups
TRIDC3AG046540	pentatricopeptide repeat 336	8	-2.20923	NA	Os01g0785700	LOC_Os01g57630	Os.22276.1.S1_a_at	NA
TRIDC3AG047330	CsAtPR5, putative, expressed	3	5.1411	NA	NA	0	0	NA
TRIDC3AG047470	MORC family CW-type zinc finger protein 3	8	-1.60434	NA	Os11g0454800	LOC_Os11g26830	OsAffx.31145.1.S1_at	AT1G19100	defense response	defense response to other organism	response to stress
TRIDC3AG047560	Exodeoxyribonuclease III	6	2.93778	NA	Os01g0801100	LOC_Os01g58690	Os.8907.1.S1_at	AT2G41460	heterocyclic compound binding	organic cyclic compound binding	binding
TRIDC3AG047870	UDP-Glycosyltransferase superfamily protein	8	-1.32718	NA	Os01g0805400	LOC_Os01g59100	Os.27145.1.S1_at	AT2G30150
TRIDC3AG047960	Ubiquitin-associated domain-containing protein 2	3	1.02638	NA	Os01g0806000	LOC_Os01g59160	OsAffx.23851.1.S1_s_at	AT3G56740
TRIDC3AG048270	protein kinase family protein	8	-2.82364	NA	Os01g0810800	LOC_Os01g59570	Os.18744.1.S1_at	AT4G29180	defense response to fungus	phosphate-containing compound metabolic process	phosphorus metabolic process	defense response	phosphorylation	response to fungus	defense response to other organism	response to stress
TRIDC3AG048640	beta glucosidase 11	6	4.1416	NA	NA	0	0	NA
TRIDC3AG048840	unknown function	3	6.48144	NA	Os01g0815400	LOC_Os01g59970	Os.4633.1.S1_at	NA
TRIDC3AG049150	Uricase-2	7	-1.04249	NA	NA	0	0	NA
TRIDC3AG049990	60S ribosomal protein L19-3	3	6.26453	NA	NA	0	0	NA
TRIDC3AG050000	GDSL esterase/lipase	3	7.29013	NA	NA	0	0	NA
TRIDC3AG051530	Ankyrin repeat family protein	6	1.96504	NA	Os09g0322500	LOC_Os09g15370	No hit	AT5G51160
TRIDC3AG051540	Heat shock 70 kDa protein	6	4.56096	NA	NA	0	0	AT3G12580	heterocyclic compound binding	organic cyclic compound binding	small molecule binding	nucleotide binding	nucleoside phosphate binding	phosphotransferase activity, alcohol group as acceptor	protein kinase activity	transferase activity, transferring phosphorus-containing groups	protein serine/threonine kinase activity	kinase activity	carbohydrate derivative binding	nucleoside binding	ATP binding	adenyl ribonucleotide binding	adenyl nucleotide binding	ribonucleoside binding	purine ribonucleoside triphosphate binding	ribonucleotide binding	purine nucleotide binding	purine ribonucleotide binding	purine nucleoside binding	purine ribonucleoside binding	binding
TRIDC3AG051790	Protein CHAPERONE-LIKE PROTEIN OF POR1, chloroplastic	8	-6.90752	NA	NA	0	0	NA
TRIDC3AG051810	unknown function	8	-6.28574	NA	NA	0	0	NA
TRIDC3AG051850	undescribed protein	8	-7.30726	NA	NA	0	0	NA
TRIDC3AG051910	Deoxyuridine 5'-triphosphate nucleotidohydrolase	6	3.61549	2.11011	NA	0	0	NA
TRIDC3AG052190	General transcription factor 2-related zinc finger protein	3	1.90416	-1.37679	NA	0	0	NA	heterocyclic compound binding	organic cyclic compound binding
TRIDC3AG052200	ABC transporter C family member 3	8	-2.77009	NA	Os01g0173900	LOC_Os01g07870	Os.15532.1.S1_at	AT3G13100	response to stress
TRIDC3AG052360	Mannose-1-phosphate guanyltransferase	8	-1.50175	NA	Os08g0237200	LOC_Os08g13930	Os.14234.1.S1_at	AT2G39770
TRIDC3AG052440	BEL1-like homeodomain 8	3	1.22886	NA	Os01g0848400	LOC_Os01g62920	Os.19639.1.S1_at	AT5G02030	heterocyclic compound binding	organic cyclic compound binding
TRIDC3AG052520	Protein of unknown function (DUF 3339)	3	1.3159	NA	Os01g0849500	None	No hit	NA
TRIDC3AG052660	laccase 7	3	1.41662	NA	Os01g0850800	LOC_Os01g63200	Os.42420.1.S1_at	AT5G01050
TRIDC3AG053490	undescribed protein	3	3.25566	NA	NA	0	0	NA
TRIDC3AG053510	bZIP transcription factor family protein	6	1.41272	NA	Os01g0859500	LOC_Os01g64020	Os.25548.1.A1_at	AT1G08320	heterocyclic compound binding	organic cyclic compound binding	binding
TRIDC3AG053730	FAD-binding Berberine family protein	8	-1.82252	NA	NA	0	0	NA
TRIDC3AG053940	serine/threonine protein kinase 2	3	1.47456	NA	NA	0	0	NA	nucleotide binding	nucleoside phosphate binding	small molecule binding	adenyl ribonucleotide binding	adenyl nucleotide binding	purine nucleotide binding	purine ribonucleotide binding	purine ribonucleoside binding	purine nucleoside binding	ribonucleotide binding	ribonucleoside binding	nucleoside binding	carbohydrate derivative binding	ATP binding	purine ribonucleoside triphosphate binding	heterocyclic compound binding	organic cyclic compound binding	kise activity	transferase activity, transferring phosphorus-containing groups
TRIDC3AG054370	F-box domain containing protein, expressed	3	2.35335	NA	Os03g0855500	LOC_Os03g63850	No hit	NA
TRIDC3AG054450	TD and POZ domain-containing protein 4	6	2.39811	NA	Os10g0429300	LOC_Os10g29380	OsAffx.18444.1.S1_at	NA
TRIDC3AG054500	like COV 2	3	1.72759	NA	Os01g0867900	LOC_Os01g64780	Os.10553.1.S1_s_at	AT1G43130
TRIDC3AG054590	DNA polymerase	6	1.18091	NA	Os01g0868300	LOC_Os01g64820	Os.47313.1.A1_at	AT5G67100	replication fork	heterocyclic compound binding	organic cyclic compound binding	small molecule binding	nucleotide binding	nucleoside phosphate binding	transferase activity, transferring phosphorus-containing groups	carbohydrate derivative binding	nucleoside binding	binding
TRIDC3AG055320	unknown function	3	1.35821	NA	Os01g0878800	LOC_Os01g65680	Os.10240.1.S1_at	AT4G15093
TRIDC3AG055760	fructose-bisphosphate aldolase 2	8	-1.55903	NA	Os05g0402700	LOC_Os05g33380	Os.2697.1.S1_a_at	AT2G36460	ATP generation from ADP	phosphate-containing compound metabolic process	phosphorus metabolic process	pyruvate metabolic process	glycolytic process	ADP metabolic process	nicotinamide nucleotide metabolic process	pyridine-containing compound metabolic process	pyridine nucleotide metabolic process	phosphorylation	purine nucleoside diphosphate metabolic process	purine ribonucleoside diphosphate metabolic process	ribonucleoside diphosphate metabolic process	nucleoside diphosphate phosphorylation	nucleotide phosphorylation	oxidoreduction coenzyme metabolic process	nucleoside diphosphate metabolic process	response to stress
TRIDC3AG056190	U-box domain-containing protein 45	7	-1.05866	-1.09799	Os01g0901000	LOC_Os01g67500	Os.8271.1.S1_at	AT1G27910
TRIDC3AG056280	Deoxyuridine 5'-triphosphate nucleotidohydrolase	6	1.36339	NA	NA	0	0	NA
TRIDC3AG056510	Pectate lyase	8	-8.5889	NA	NA	0	0	NA
TRIDC3AG056630	pentatricopeptide repeat 336	8	-1.27972	1.10777	NA	0	0	AT3G02650
TRIDC3AG056980	Trigger factor	8	-4.35586	NA	Os01g0894700	LOC_Os01g66980	Os.7137.1.S1_at	NA
TRIDC3AG057130	Leucine-rich repeat receptor-like protein kinase family protein	8	-7.78154	NA	NA	0	0	AT5G48380	phosphate-containing compound metabolic process	phosphorus metabolic process	defense response	phosphorylation	defense response to other organism	response to stress
TRIDC3AG057140	Leucine-rich repeat receptor-like protein kinase family protein	8	-6.53569	NA	NA	0	0	AT5G48380	phosphate-containing compound metabolic process	phosphorus metabolic process	defense response	phosphorylation	defense response to other organism	response to stress
TRIDC3AG057170	Zinc-binding dehydrogenase family protein	8	-2.12764	NA	Os01g0891300	LOC_Os01g66720	Os.8821.1.S1_at	AT1G65560	defense response	response to stress
TRIDC3AG057180	Leucine-rich repeat receptor-like protein kinase family protein	8	-3.71261	NA	NA	0	0	AT5G48380	phosphate-containing compound metabolic process	phosphorus metabolic process	defense response	phosphorylation	defense response to other organism	response to stress
TRIDC3AG057190	Leucine-rich repeat receptor-like protein kinase family protein	8	-8.76967	NA	NA	0	0	AT5G48380	phosphate-containing compound metabolic process	phosphorus metabolic process	defense response	phosphorylation	defense response to other organism	response to stress
TRIDC3AG057510	Peptide chain release factor 2	6	1.18674	NA	Os01g0887400	LOC_Os01g66379	Os.6029.1.S1_at	NA	heterocyclic compound binding	organic cyclic compound binding	binding
TRIDC3AG057520	2-C-methyl-D-erythritol 4-phosphate cytidylyltransferase	3	2.17374	NA	Os01g0887100	LOC_Os01g66360	No hit	AT2G02500	transferase activity, transferring phosphorus-containing groups
TRIDC3AG057980	amino acid permease 3	7	-2.11359	-2.57548	Os01g0882800	LOC_Os01g66010	Os.50896.1.S1_at	AT1G77380
TRIDC3AG060240	Pentatricopeptide repeat-containing protein	3	1.01996	NA	NA	0	0	NA
TRIDC3AG060740	Nucleotide-diphospho-sugar transferase family protein	7	-2.02788	NA	Os01g0921100	LOC_Os01g69200	OsAffx.11799.1.S1_at	AT5G40900
TRIDC3AG062560	unknown function	8	-8.30015	NA	Os01g0650700	LOC_Os01g46200	Os.33614.1.S1_at	NA
TRIDC3AG062600	Transcription factor bHLH35	6	2.95414	2.66012	NA	0	0	NA
TRIDC3AG063320	beta glucosidase 2	6	1.49226	NA	Os01g0930800	LOC_Os01g70520	Os.26537.1.S1_at	NA
TRIDC3AG065220	unknown function	3	7.48679	NA	NA	0	0	NA
TRIDC3AG065480	undescribed protein	3	5.73114	NA	NA	0	0	NA
TRIDC3AG065900	UDP-Glycosyltransferase superfamily protein	7	-4.38548	-4.53501	Os07g0241700	LOC_Os07g13800	OsAffx.16247.1.S1_at	AT3G46720
TRIDC3AG066350	Salicylate O-methyltransferase	8	-6.91964	NA	Os06g0329900	LOC_Os06g22440	Os.52682.1.S1_at	AT5G38020
TRIDC3AG066980	FAR1-related sequence 3	3	6.31586	NA	Os10g0156800	LOC_Os10g06890	OsAffx.20725.3.S1_at	NA
TRIDC3AG067680	Glucan endo-1,3-beta-glucosidase GV	7	-2.3939	NA	Os01g0940800	LOC_Os01g71350	Os.32115.1.S1_at	AT3G57270
TRIDC3AG067690	Glucan endo-1,3-beta-glucosidase GI	8	-2.16494	NA	Os01g0940800	LOC_Os01g71350	Os.32115.1.S1_at	AT3G57270
TRIDC3AG067710	Glucan endo-1,3-beta-glucosidase GI	4	-3.01375	4.26783	Os01g0940700	LOC_Os01g71340	Os.2416.1.S1_a_at	AT3G57270	metabolic process	primary metabolic process	organic substance metabolic process
TRIDC3AG067920	Glucan endo-1,3-beta-glucosidase GV	8	-1.78388	NA	Os01g0940800	LOC_Os01g71350	Os.32115.1.S1_at	AT3G57270
TRIDC3AG067930	Glucan endo-1,3-beta-glucosidase GV	7	-2.65039	NA	Os01g0940800	LOC_Os01g71350	Os.32115.1.S1_at	AT3G57270
TRIDC3AG068110	Glucan endo-1,3-beta-glucosidase GI	8	-4.59001	NA	NA	0	0	AT3G57270
TRIDC3AG068260	annexin 5	3	2.2967	NA	NA	0	0	NA	calcium ion binding
TRIDC3AG070900	Coatomer, beta subunit	3	5.70379	NA	Os11g0174000	LOC_Os11g07280	Os.11596.1.S1_at	AT4G31490
TRIDC3AG071220	MATE efflux family protein	7	-1.65188	-2.21644	NA	0	0	NA
TRIDC3AG071340	undescribed protein	8	-2.72915	NA	NA	0	0	NA
TRIDC3AG071350	undescribed protein	8	-2.90107	4.30976	NA	0	0	NA
TRIDC3AG071380	unknown function	8	-2.37606	2.45678	NA	0	0	NA
TRIDC3AG073180	Wound-induced protein	8	-3.38053	NA	Os11g0592100	LOC_Os11g37960	Os.20289.1.S1_at	NA	defense response to fungus	defense response	response to fungus	defense response to other organism	response to stress
TRIDC3AG073470	undescribed protein	3	3.85651	NA	NA	0	0	NA
TRIDC3AG073630	Disease resistance protein RPM1	3	4.79035	NA	Os12g0559400	LOC_Os12g37280	OsAffx.19998.1.S1_at	NA
TRIDC3AG073640	Disease resistance protein	3	6.90794	NA	NA	0	0	NA
TRIDC3AG073850	unknown function	3	7.24132	NA	Os04g0286300	LOC_Os04g21820	Os.27099.1.S1_at	NA	nucleotide binding	nucleoside phosphate binding	small molecule binding	heterocyclic compound binding	organic cyclic compound binding	kinase activity	transferase activity, transferring phosphorus-containing groups
TRIDC3AG073870	receptor kinase 3	3	2.33885	NA	Os04g0286300	LOC_Os04g21820	Os.27099.1.S1_at	NA	nucleotide binding	nucleoside phosphate binding	small molecule binding	adenyl ribonucleotide binding	adenyl nucleotide binding	purine nucleotide binding	purine ribonucleotide binding	purine ribonucleoside binding	purine nucleoside binding	ribonucleotide binding	ribonucleoside binding	nucleoside binding	carbohydrate derivative binding	ATP binding	purine ribonucleoside triphosphate binding	heterocyclic compound binding	organic cyclic compound binding	kise activity	protein tyrosine kise activity	transferase activity, transferring phosphorus-containing groups	calcium ion binding
TRIDC3AG073910	Receptor-like protein kinase	3	3.86844	NA	NA	0	0	NA	nucleotide binding	nucleoside phosphate binding	small molecule binding	adenyl ribonucleotide binding	adenyl nucleotide binding	purine nucleotide binding	purine ribonucleotide binding	purine ribonucleoside binding	purine nucleoside binding	ribonucleotide binding	ribonucleoside binding	nucleoside binding	carbohydrate derivative binding	ATP binding	purine ribonucleoside triphosphate binding	heterocyclic compound binding	organic cyclic compound binding	kise activity	protein tyrosine kise activity	transferase activity, transferring phosphorus-containing groups	calcium ion binding
TRIDC3AG073920	Protein kinase family protein	3	3.66243	NA	NA	0	0	NA	nucleotide binding	nucleoside phosphate binding	small molecule binding	adenyl ribonucleotide binding	adenyl nucleotide binding	purine nucleotide binding	purine ribonucleotide binding	purine ribonucleoside binding	purine nucleoside binding	ribonucleotide binding	ribonucleoside binding	nucleoside binding	carbohydrate derivative binding	ATP binding	purine ribonucleoside triphosphate binding	heterocyclic compound binding	organic cyclic compound binding	kise activity	protein tyrosine kise activity	transferase activity, transferring phosphorus-containing groups	calcium ion binding
TRIDC3AG073950	receptor kinase 2	3	7.2515	NA	NA	0	0	NA	nucleotide binding	nucleoside phosphate binding	small molecule binding	adenyl ribonucleotide binding	adenyl nucleotide binding	purine nucleotide binding	purine ribonucleotide binding	purine ribonucleoside binding	purine nucleoside binding	ribonucleotide binding	ribonucleoside binding	nucleoside binding	carbohydrate derivative binding	ATP binding	purine ribonucleoside triphosphate binding	heterocyclic compound binding	organic cyclic compound binding	kise activity	protein tyrosine kise activity	transferase activity, transferring phosphorus-containing groups	calcium ion binding
TRIDC3AG073960	unknown function	6	5.92569	NA	NA	0	0	NA	heterocyclic compound binding	organic cyclic compound binding	small molecule binding	nucleotide binding	nucleoside phosphate binding	phosphotransferase activity, alcohol group as acceptor	protein kinase activity	transferase activity, transferring phosphorus-containing groups	protein serine/threonine kinase activity	kinase activity	carbohydrate derivative binding	nucleoside binding	ATP binding	adenyl ribonucleotide binding	adenyl nucleotide binding	ribonucleoside binding	purine ribonucleoside triphosphate binding	ribonucleotide binding	purine nucleotide binding	purine ribonucleotide binding	purine nucleoside binding	purine ribonucleoside binding	binding	pattern binding	polysaccharide binding	carbohydrate binding
TRIDC3AG073980	receptor kinase 1	3	10.4211	NA	NA	0	0	NA	heterocyclic compound binding	organic cyclic compound binding	kinase activity	transferase activity, transferring phosphorus-containing groups
TRIDC3AG073990	Protein kinase family protein	3	3.27084	NA	NA	0	0	NA	nucleotide binding	nucleoside phosphate binding	small molecule binding	adenyl ribonucleotide binding	adenyl nucleotide binding	purine nucleotide binding	purine ribonucleotide binding	purine ribonucleoside binding	purine nucleoside binding	ribonucleotide binding	ribonucleoside binding	nucleoside binding	carbohydrate derivative binding	ATP binding	purine ribonucleoside triphosphate binding	heterocyclic compound binding	organic cyclic compound binding	kise activity	protein tyrosine kise activity	transferase activity, transferring phosphorus-containing groups	calcium ion binding
TRIDC3AG074520	Disease resistance protein	3	1.57136	NA	NA	0	0	NA	nucleotide binding	nucleoside phosphate binding	small molecule binding	adenyl ribonucleotide binding	adenyl nucleotide binding	purine nucleotide binding	purine ribonucleotide binding	purine ribonucleoside binding	purine nucleoside binding	ribonucleotide binding	ribonucleoside binding	nucleoside binding	carbohydrate derivative binding	heterocyclic compound binding	organic cyclic compound binding	anion binding
TRIDC3AG074630	undescribed protein	3	3.4066	NA	NA	0	0	NA
TRIDC3AG074850	NAC domain containing protein 58	3	2.3615	NA	NA	0	0	NA	heterocyclic compound binding	organic cyclic compound binding
TRIDC3AG075390	Very-long-chain (3R)-3-hydroxyacyl-CoA dehydratase 2	3	2.49026	NA	NA	0	0	NA
TRIDC3AG075420	unknown function	7	-3.79894	NA	NA	0	0	AT5G57080
TRIDC3AG075640	histone H2A 7	3	2.08853	NA	Os03g0279200	LOC_Os03g17100	Os.12821.1.S1_at	AT5G27670	nucleosome	DNA packaging complex	protein-DNA complex	chromatin	heterocyclic compound binding	organic cyclic compound binding	protein heterodimerization activity
TRIDC3AG076050	E3 ubiquitin ligase SCF complex subunit SKP1/ASK1 family protein	3	6.04495	NA	NA	0	0	NA
TRIDC3AG076230	undescribed protein	8	-2.71398	3.95776	NA	0	0	NA
TRIDC3BG000220	Protein EXECUTER 2, chloroplastic	7	-1.4123	-2.10816	Os01g0107900	LOC_Os01g01790	Os.38048.1.S1_a_at	NA
TRIDC3BG001220	undescribed protein	8	-2.69515	NA	Os08g0395800	LOC_Os08g30520	Os.7577.1.S1_at	NA
TRIDC3BG002320	receptor-like protein kinase 4	2	-1.96077	-6.3286	NA	0	0	NA
TRIDC3BG002490	Leucine-rich receptor-like protein kinase family protein	7	-3.94907	-2.65184	NA	0	0	NA
TRIDC3BG002840	E3 ubiquitin-protein ligase SINA-like 10	3	3.5583	NA	NA	0	0	NA
TRIDC3BG002900	E3 ubiquitin-protein ligase SINA-like 11	3	3.65836	NA	NA	0	0	NA
TRIDC3BG003260	Disease resistance protein	3	2.53416	NA	NA	0	0	NA	nucleotide binding	nucleoside phosphate binding	small molecule binding	adenyl ribonucleotide binding	adenyl nucleotide binding	purine nucleotide binding	purine ribonucleotide binding	purine ribonucleoside binding	purine nucleoside binding	ribonucleotide binding	ribonucleoside binding	nucleoside binding	carbohydrate derivative binding	heterocyclic compound binding	organic cyclic compound binding
TRIDC3BG003380	GDSL esterase/lipase	8	-1.01303	NA	Os07g0586100	LOC_Os07g39740	Os.34438.1.S1_x_at	AT1G67830
TRIDC3BG003660	Protein O-linked-mannose beta-1,4-N-acetylglucosaminyltransferase 2	7	-5.18704	NA	Os01g0119100	LOC_Os01g02940	Os.11246.1.S1_at	AT3G18180
TRIDC3BG004410	receptor-like protein kinase 2	2	4.20877	-2.08378	NA	0	0	NA
TRIDC3BG004430	Disease resistance-responsive (dirigent-like protein) family protein	8	-3.54859	NA	Os07g0617500	LOC_Os07g42570	OsAffx.28874.1.S1_x_at	NA
TRIDC3BG004670	E3 ubiquitin-protein ligase SINA-like 3	8	-1.49914	NA	Os01g0124900	LOC_Os01g03400	OsAffx.10894.1.S1_at	NA
TRIDC3BG005020	UDP-Glycosyltransferase superfamily protein	6	1.84338	1.90263	Os11g0599200	LOC_Os11g38650	Os.11107.1.S1_at	AT1G01420
TRIDC3BG005860	Deoxyuridine 5'-triphosphate nucleotidohydrolase	5	1.44357	4.02061	NA	0	0	NA
TRIDC3BG006050	Deoxyuridine 5'-triphosphate nucleotidohydrolase	6	5.21837	NA	NA	0	0	NA	binding	pyrophosphatase activity	hydrolase activity, acting on acid anhydrides, in phosphorus-containing anhydrides	hydrolase activity, acting on acid anhydrides
TRIDC3BG006090	Leucine-rich repeat receptor-like protein kinase family protein	8	-2.77864	NA	NA	0	0	NA
TRIDC3BG006950	E3 ubiquitin-protein ligase SINA-like 10	6	2.84559	2.24792	NA	0	0	NA
TRIDC3BG007380	N-terminal protein myristoylation	8	-2.41308	1.33931	Os05g0577900	LOC_Os05g50210	Os.36199.1.S1_at	NA
TRIDC3BG007660	receptor-like protein kinase 4	8	-1.19368	NA	Os01g0137950	LOC_Os01g04550	Os.27011.1.A1_s_at	NA	phosphate-containing compound metabolic process	phosphorus metabolic process	defense response	phosphorylation	response to stress
TRIDC3BG008210	Non-specific lipid-transfer protein 4.1	8	-9.29073	NA	Os11g0115350	LOC_Os11g02369	No hit	NA
TRIDC3BG008520	DNA damage-binding protein 2	8	-1.17751	NA	Os01g0141700	LOC_Os01g04870	Os.28010.1.S1_at	AT5G58760	response to stress
TRIDC3BG008580	Aromatic-L-amino-acid decarboxylase	3	6.9033	NA	NA	0	0	NA
TRIDC3BG008670	BEST Arabidopsis thaliana protein match is: proline-rich family protein .	8	-1.37145	NA	Os01g0141900	LOC_Os01g04880	Os.5236.1.S1_at	AT5G01280
TRIDC3BG008680	undescribed protein	8	-10.9096	NA	NA	0	0	NA
TRIDC3BG008710	undescribed protein	8	-10.8073	NA	NA	0	0	NA
TRIDC3BG008770	EKC/KEOPS complex subunit CGI121	8	-2.94044	NA	Os01g0142200	LOC_Os01g04910	Os.1617.1.S1_at	AT4G34412
TRIDC3BG008780	D-inositol 3-phosphate glycosyltransferase	8	-6.13443	1.6058	Os01g0142300	LOC_Os01g04920	Os.11870.1.S1_at	AT5G01220
TRIDC3BG008860	NAD(P)-binding Rossmann-fold superfamily protein	8	-2.26684	NA	NA	0	0	NA
TRIDC3BG009070	Protein NRT1/ PTR FAMILY 8.2	3	2.02078	NA	NA	0	0	AT3G54140
TRIDC3BG009420	Mitochondrial glycoprotein family protein	4	-2.23526	2.81133	Os01g0143800	LOC_Os01g05060	Os.11429.1.S1_at	AT2G39795
TRIDC3BG009580	unknown function	1	1.37055	1.93994	Os03g0678950	LOC_Os03g47540	OsAffx.25610.1.S1_at	NA
TRIDC3BG009780	Cytochrome P450 superfamily protein	6	3.42356	5.83488	Os11g0469900	LOC_Os11g28060	OsAffx.7230.1.S1_at	AT5G24960	heterocyclic compound binding	organic cyclic compound binding	binding
TRIDC3BG009860	receptor-like protein kinase 4	6	1.12735	NA	NA	0	0	NA	heterocyclic compound binding	organic cyclic compound binding	small molecule binding	nucleotide binding	nucleoside phosphate binding	phosphotransferase activity, alcohol group as acceptor	protein kinase activity	transferase activity, transferring phosphorus-containing groups	protein serine/threonine kinase activity	kinase activity	carbohydrate derivative binding	nucleoside binding	ATP binding	adenyl ribonucleotide binding	adenyl nucleotide binding	ribonucleoside binding	purine ribonucleoside triphosphate binding	ribonucleotide binding	purine nucleotide binding	purine ribonucleotide binding	purine nucleoside binding	purine ribonucleoside binding	binding	pattern binding	polysaccharide binding	carbohydrate binding
TRIDC3BG009920	Protein kinase superfamily protein	6	1.46157	NA	Os01g0113350	LOC_Os01g02310	OsAffx.10878.2.S1_x_at	NA	heterocyclic compound binding	organic cyclic compound binding	small molecule binding	nucleotide binding	nucleoside phosphate binding	phosphotransferase activity, alcohol group as acceptor	protein kinase activity	transferase activity, transferring phosphorus-containing groups	protein serine/threonine kinase activity	kinase activity	carbohydrate derivative binding	nucleoside binding	ATP binding	adenyl ribonucleotide binding	adenyl nucleotide binding	ribonucleoside binding	purine ribonucleoside triphosphate binding	ribonucleotide binding	purine nucleotide binding	purine ribonucleotide binding	purine nucleoside binding	purine ribonucleoside binding	binding	carbohydrate binding
TRIDC3BG009960	receptor-like protein kinase 4	3	3.09622	NA	Os01g0113400	LOC_Os01g02320	Os.34013.1.S1_at	NA	nucleotide binding	nucleoside phosphate binding	small molecule binding	adenyl ribonucleotide binding	adenyl nucleotide binding	purine nucleotide binding	purine ribonucleotide binding	purine ribonucleoside binding	purine nucleoside binding	ribonucleotide binding	ribonucleoside binding	nucleoside binding	carbohydrate derivative binding	ATP binding	purine ribonucleoside triphosphate binding	heterocyclic compound binding	organic cyclic compound binding	kise activity	transferase activity, transferring phosphorus-containing groups
TRIDC3BG009970	receptor-like protein kinase 4	6	1.91442	NA	Os01g0113800	LOC_Os01g02360	Os.45539.1.S1_at	NA	heterocyclic compound binding	organic cyclic compound binding	small molecule binding	nucleotide binding	nucleoside phosphate binding	phosphotransferase activity, alcohol group as acceptor	protein kinase activity	transferase activity, transferring phosphorus-containing groups	protein serine/threonine kinase activity	kinase activity	carbohydrate derivative binding	nucleoside binding	ATP binding	adenyl ribonucleotide binding	adenyl nucleotide binding	ribonucleoside binding	purine ribonucleoside triphosphate binding	ribonucleotide binding	purine nucleotide binding	purine ribonucleotide binding	purine nucleoside binding	purine ribonucleoside binding	binding	pattern binding	polysaccharide binding	carbohydrate binding
TRIDC3BG010000	receptor-like protein kinase 4	3	5.88997	NA	Os01g0113400	LOC_Os01g02320	Os.34013.1.S1_at	NA	nucleotide binding	nucleoside phosphate binding	small molecule binding	adenyl ribonucleotide binding	adenyl nucleotide binding	purine nucleotide binding	purine ribonucleotide binding	purine ribonucleoside binding	purine nucleoside binding	ribonucleotide binding	ribonucleoside binding	nucleoside binding	carbohydrate derivative binding	ATP binding	purine ribonucleoside triphosphate binding	heterocyclic compound binding	organic cyclic compound binding	kise activity	transferase activity, transferring phosphorus-containing groups
TRIDC3BG010020	receptor-like protein kinase 4	6	1.71517	NA	Os01g0113400	LOC_Os01g02320	Os.34013.1.S1_at	NA	heterocyclic compound binding	organic cyclic compound binding	small molecule binding	nucleotide binding	nucleoside phosphate binding	phosphotransferase activity, alcohol group as acceptor	protein kinase activity	transferase activity, transferring phosphorus-containing groups	protein serine/threonine kinase activity	kinase activity	carbohydrate derivative binding	nucleoside binding	ATP binding	adenyl ribonucleotide binding	adenyl nucleotide binding	ribonucleoside binding	purine ribonucleoside triphosphate binding	ribonucleotide binding	purine nucleotide binding	purine ribonucleotide binding	purine nucleoside binding	purine ribonucleoside binding	binding
TRIDC3BG010500	Soluble inorganic pyrophosphatase	3	1.45287	NA	Os01g0322300	LOC_Os01g21900	No hit	NA
TRIDC3BG010530	unknown function	3	5.96312	NA	NA	0	0	NA
TRIDC3BG010960	Disease resistance protein (CC-NBS-LRR class) family	3	1.80449	NA	Os11g0674400	LOC_Os11g45050	No hit	NA	nucleotide binding	nucleoside phosphate binding	small molecule binding	adenyl ribonucleotide binding	adenyl nucleotide binding	purine nucleotide binding	purine ribonucleotide binding	purine ribonucleoside binding	purine nucleoside binding	ribonucleotide binding	ribonucleoside binding	nucleoside binding	carbohydrate derivative binding	ATP binding	purine ribonucleoside triphosphate binding	heterocyclic compound binding	organic cyclic compound binding
TRIDC3BG010970	NBS-LRR disease resistance protein	3	2.82028	NA	NA	0	0	NA
TRIDC3BG011140	Disease resistance protein (CC-NBS-LRR class) family	3	1.71435	NA	Os11g0674400	LOC_Os11g45050	No hit	NA	nucleotide binding	nucleoside phosphate binding	small molecule binding	adenyl ribonucleotide binding	adenyl nucleotide binding	purine nucleotide binding	purine ribonucleotide binding	purine ribonucleoside binding	purine nucleoside binding	ribonucleotide binding	ribonucleoside binding	nucleoside binding	carbohydrate derivative binding	ATP binding	purine ribonucleoside triphosphate binding	heterocyclic compound binding	organic cyclic compound binding
TRIDC3BG011170	Disease resistance protein (CC-NBS-LRR class) family	3	1.3423	NA	Os11g0674400	LOC_Os11g45050	No hit	NA	nucleotide binding	nucleoside phosphate binding	small molecule binding	adenyl ribonucleotide binding	adenyl nucleotide binding	purine nucleotide binding	purine ribonucleotide binding	purine ribonucleoside binding	purine nucleoside binding	ribonucleotide binding	ribonucleoside binding	nucleoside binding	carbohydrate derivative binding	ATP binding	purine ribonucleoside triphosphate binding	heterocyclic compound binding	organic cyclic compound binding
TRIDC3BG011180	NB-ARC domain containing protein, expressed	6	2.21759	NA	Os11g0674400	LOC_Os11g45050	No hit	NA	heterocyclic compound binding	organic cyclic compound binding	small molecule binding	nucleotide binding	nucleoside phosphate binding	carbohydrate derivative binding	nucleoside binding	ATP binding	adenyl ribonucleotide binding	adenyl nucleotide binding	ribonucleoside binding	purine ribonucleoside triphosphate binding	ribonucleotide binding	purine nucleotide binding	purine ribonucleotide binding	purine nucleoside binding	purine ribonucleoside binding	binding
TRIDC3BG011190	NB-ARC domain containing protein	3	1.67942	NA	Os11g0674400	LOC_Os11g45050	No hit	NA	nucleotide binding	nucleoside phosphate binding	small molecule binding	adenyl ribonucleotide binding	adenyl nucleotide binding	purine nucleotide binding	purine ribonucleotide binding	purine ribonucleoside binding	purine nucleoside binding	ribonucleotide binding	ribonucleoside binding	nucleoside binding	carbohydrate derivative binding	ATP binding	purine ribonucleoside triphosphate binding	heterocyclic compound binding	organic cyclic compound binding
TRIDC3BG011200	Disease resistance protein (CC-NBS-LRR class) family	3	2.2133	NA	Os11g0674400	LOC_Os11g45050	No hit	NA	nucleotide binding	nucleoside phosphate binding	small molecule binding	adenyl ribonucleotide binding	adenyl nucleotide binding	purine nucleotide binding	purine ribonucleotide binding	purine ribonucleoside binding	purine nucleoside binding	ribonucleotide binding	ribonucleoside binding	nucleoside binding	carbohydrate derivative binding	ATP binding	purine ribonucleoside triphosphate binding	heterocyclic compound binding	organic cyclic compound binding
TRIDC3BG011330	Disease resistance protein (CC-NBS-LRR class) family	3	2.97485	NA	Os11g0674400	LOC_Os11g45050	No hit	NA	nucleotide binding	nucleoside phosphate binding	small molecule binding	adenyl ribonucleotide binding	adenyl nucleotide binding	purine nucleotide binding	purine ribonucleotide binding	purine ribonucleoside binding	purine nucleoside binding	ribonucleotide binding	ribonucleoside binding	nucleoside binding	carbohydrate derivative binding	ATP binding	purine ribonucleoside triphosphate binding	heterocyclic compound binding	organic cyclic compound binding
TRIDC3BG011360	Disease resistance protein (CC-NBS-LRR class) family	3	3.30548	NA	Os11g0674400	LOC_Os11g45050	No hit	NA	nucleotide binding	nucleoside phosphate binding	small molecule binding	adenyl ribonucleotide binding	adenyl nucleotide binding	purine nucleotide binding	purine ribonucleotide binding	purine ribonucleoside binding	purine nucleoside binding	ribonucleotide binding	ribonucleoside binding	nucleoside binding	carbohydrate derivative binding	ATP binding	purine ribonucleoside triphosphate binding	heterocyclic compound binding	organic cyclic compound binding
TRIDC3BG011420	unknown function	8	-3.7195	NA	Os07g0665700	LOC_Os07g47030	Os.45962.1.S1_a_at	NA
TRIDC3BG011760	Cleavage stimulation factor subunit 77	8	-1.24904	NA	Os12g0571900	LOC_Os12g38380	Os.18703.1.S1_at	AT1G17760
TRIDC3BG011800	Disease resistance protein (CC-NBS-LRR class) family	8	-2.31616	NA	Os01g0149350	LOC_Os01g05600	Os.33469.1.S2_at	NA	defense response	response to stress
TRIDC3BG011810	Mitochondrial transcription termination factor family protein	8	-4.08717	NA	NA	0	0	NA
TRIDC3BG011880	triosephosphate isomerase	8	-1.09029	NA	Os01g0147900	LOC_Os01g05490	Os.12602.1.S1_at	NA	ATP generation from ADP	phosphate-containing compound metabolic process	phosphorus metabolic process	pyruvate metabolic process	glycolytic process	ADP metabolic process	nicotinamide nucleotide metabolic process	pyridine-containing compound metabolic process	pyridine nucleotide metabolic process	phosphorylation	purine nucleoside diphosphate metabolic process	purine ribonucleoside diphosphate metabolic process	ribonucleoside diphosphate metabolic process	nucleoside diphosphate phosphorylation	nucleotide phosphorylation	oxidoreduction coenzyme metabolic process	nucleoside diphosphate metabolic process
TRIDC3BG012050	60S ribosomal protein L18	3	6.81967	NA	NA	0	0	NA	heterocyclic compound binding	organic cyclic compound binding
TRIDC3BG012290	Speckle-type POZ protein-like	8	-2.60549	NA	Os08g0406500	LOC_Os08g31420	Os.51880.1.S1_at	NA
TRIDC3BG012610	unknown function	8	-1.9424	NA	NA	0	0	NA
TRIDC3BG012740	Sec20 family protein	8	-5.18797	NA	Os02g0658900	LOC_Os02g44111	Os.19119.1.S1_at	AT3G24315
TRIDC3BG012770	metallothionein 2A	8	-10.272	NA	NA	0	0	AT3G09390
TRIDC3BG012830	Fatty acid oxidation complex subunit alpha	3	1.94555	NA	Os02g0274100	LOC_Os02g17390	Os.9729.1.S1_a_at	AT4G29010	heterocyclic compound binding	organic cyclic compound binding
TRIDC3BG012930	undescribed protein	8	-4.30526	NA	NA	0	0	NA
TRIDC3BG012950	undescribed protein	8	-3.64156	NA	NA	0	0	NA
TRIDC3BG012990	Short-chain dehydrogenase TIC 32, chloroplastic	7	-3.3082	-1.94681	Os01g0151700	LOC_Os01g05840	Os.536.1.S1_at	AT5G02540
TRIDC3BG013320	3-beta-hydroxysteroid-Delta(8),Delta(7)-isomerase	3	1.90324	NA	Os01g0103600	LOC_Os01g01369	Os.37244.1.S1_at	AT1G20050
TRIDC3BG013430	Light-regulated protein	8	-3.31011	NA	Os01g0102900	LOC_Os01g01340	Os.38378.1.S1_a_at	NA
TRIDC3BG013700	cell division control 2	8	-2.78326	1.30673	NA	0	0	NA
TRIDC3BG013710	54S ribosomal protein L4, mitochondrial	8	-1.49831	NA	Os06g0128500	LOC_Os06g03790	Os.37435.1.S1_at	AT1G07830	response to stress
TRIDC3BG013840	transferases, transferring glycosyl groups	8	-1.86194	NA	Os07g0475000	LOC_Os07g29240	Os.35273.1.S1_at	NA
TRIDC3BG014000	Orf120 protein	8	-2.85847	NA	NA	0	0	NA
TRIDC3BG014140	FAR1-related sequence 5	7	-2.14666	NA	NA	0	0	NA
TRIDC3BG014190	Sesquithujene synthase A	6	7.35759	3.45644	NA	0	0	NA	binding
TRIDC3BG014310	Zinc-binding dehydrogenase family protein	3	3.24933	NA	NA	0	0	AT5G16990
TRIDC3BG014440	receptor kinase 3	8	-1.64644	NA	NA	0	0	NA
TRIDC3BG014740	MADS-box transcription factor 29	3	5.83083	NA	Os06g0667200	LOC_Os06g45650	Os.28022.1.S1_s_at	AT1G31140
TRIDC3BG014810	ankyrin repeat family protein	3	6.05504	NA	NA	0	0	NA
TRIDC3BG015270	receptor-like protein kinase 4	8	-1.1483	NA	Os01g0137950	LOC_Os01g04550	Os.27011.1.A1_s_at	NA	phosphate-containing compound metabolic process	phosphorus metabolic process	defense response	phosphorylation	response to stress
TRIDC3BG015280	receptor-like protein kinase 4	8	-3.84363	NA	Os01g0137950	LOC_Os01g04550	Os.27011.1.A1_s_at	NA	phosphate-containing compound metabolic process	phosphorus metabolic process	defense response	phosphorylation	response to stress
TRIDC3BG015310	unknown function	8	-5.02886	NA	NA	0	0	NA
TRIDC3BG015860	SEC7-like guanine nucleotide exchange family protein	8	-1.75728	NA	Os02g0326600	LOC_Os02g22090	Os.22916.1.A1_at	AT1G13980
TRIDC3BG016110	ATP-dependent RNA helicase DDX55	3	2.55885	NA	NA	0	0	NA	nucleotide binding	nucleoside phosphate binding	small molecule binding	heterocyclic compound binding	organic cyclic compound binding
TRIDC3BG016140	Dynamin-related protein 3B	3	6.78529	NA	NA	0	0	NA
TRIDC3BG016150	ATP-dependent RNA helicase DDX55	3	3.77962	NA	NA	0	0	NA	nucleotide binding	nucleoside phosphate binding	small molecule binding	adenyl ribonucleotide binding	adenyl nucleotide binding	purine nucleotide binding	purine ribonucleotide binding	purine ribonucleoside binding	purine nucleoside binding	ribonucleotide binding	ribonucleoside binding	nucleoside binding	carbohydrate derivative binding	ATP binding	purine ribonucleoside triphosphate binding	heterocyclic compound binding	organic cyclic compound binding	anion binding
TRIDC3BG016190	Transmembrane protein 97, predicted	3	1.90819	NA	Os03g0646400	LOC_Os03g44450	Os.5287.1.S1_at	AT1G05220
TRIDC3BG016300	unknown function	3	4.44968	NA	NA	0	0	NA	heterocyclic compound binding	organic cyclic compound binding
TRIDC3BG016360	Protein FAR1-RELATED SEQUENCE 5	3	3.21107	NA	NA	0	0	NA
TRIDC3BG016370	E3 ubiquitin-protein ligase RING1-like protein	3	7.12101	NA	NA	0	0	NA
TRIDC3BG016440	Leucine-rich repeat receptor-like protein kinase family protein	6	10.4839	2.431	NA	0	0	NA
TRIDC3BG016450	Leucine-rich repeat receptor-like protein kinase family protein	6	9.3338	1.34114	NA	0	0	NA
TRIDC3BG016460	LRR receptor-like serine/threonine-protein kinase RCH1	6	5.94658	NA	NA	0	0	NA
TRIDC3BG016470	Pentatricopeptide repeat-containing protein	7	-1.78838	NA	NA	0	0	AT3G18970
TRIDC3BG016680	receptor lectin kinase	3	2.66854	NA	Os07g0283050	LOC_Os07g18230	Os.17047.1.A1_at	NA	nucleotide binding	nucleoside phosphate binding	small molecule binding	heterocyclic compound binding	organic cyclic compound binding	kinase activity	transferase activity, transferring phosphorus-containing groups
TRIDC3BG016790	pyruvate decarboxylase-2	8	-2.52745	NA	Os01g0160100	LOC_Os01g06660	Os.1445.1.S1_at	AT5G01320	defense response to fungus	defense response	response to fungus	defense response to other organism	response to stress
TRIDC3BG016900	Speckle-type POZ protein-like protein	3	7.56794	NA	NA	0	0	NA
TRIDC3BG017840	ATP-dependent 6-phosphofructokinase 3	8	-1.27164	NA	Os01g0191700	LOC_Os01g09570	Os.12230.1.S1_a_at	AT4G32840	ATP generation from ADP	phosphate-containing compound metabolic process	phosphorus metabolic process	pyruvate metabolic process	glycolytic process	ADP metabolic process	nicotinamide nucleotide metabolic process	pyridine-containing compound metabolic process	pyridine nucleotide metabolic process	phosphorylation	purine nucleoside diphosphate metabolic process	purine ribonucleoside diphosphate metabolic process	ribonucleoside diphosphate metabolic process	nucleoside diphosphate phosphorylation	nucleotide phosphorylation	oxidoreduction coenzyme metabolic process	nucleoside diphosphate metabolic process
TRIDC3BG018220	WRKY DNA-binding protein 72	6	2.21808	NA	Os01g0185900	LOC_Os01g09080	OsAffx.10978.1.S1_at	AT5G15130	heterocyclic compound binding	organic cyclic compound binding	binding
TRIDC3BG018780	ankyrin repeat family protein	8	-6.19788	NA	NA	0	0	NA
TRIDC3BG018790	ankyrin repeat family protein	8	-6.5932	NA	NA	0	0	NA
TRIDC3BG019000	Argonaute family protein	6	1.9898	NA	Os07g0471300	LOC_Os07g28850	Os.7338.1.S1_at	NA	heterocyclic compound binding	organic cyclic compound binding	binding
TRIDC3BG019010	TSL-kinase interacting protein 1	3	1.56998	NA	Os01g0182400	LOC_Os01g08680	Os.34739.1.S1_a_at	NA	heterocyclic compound binding	organic cyclic compound binding
TRIDC3BG019470	Ribonucleoside-diphosphate reductase large subunit	8	-8.19735	NA	NA	0	0	NA
TRIDC3BG019500	undescribed protein	3	1.53222	NA	NA	0	0	NA
TRIDC3BG020250	UDP-Glycosyltransferase superfamily protein	3	4.83135	NA	Os01g0176200	LOC_Os01g08110	Os.551.1.S1_at	NA
TRIDC3BG020300	UDP-Glycosyltransferase superfamily protein	6	6.29253	NA	Os01g0176200	LOC_Os01g08110	Os.551.1.S1_at	NA
TRIDC3BG020370	UDP-Glycosyltransferase superfamily protein	8	-1.01459	NA	Os01g0175850	None	No hit	NA
TRIDC3BG020470	unknown function	8	-1.65027	NA	NA	0	0	NA
TRIDC3BG020750	Cytochrome P450 superfamily protein	3	4.40175	NA	Os01g0388000	LOC_Os01g29150	Os.17265.1.S1_at	AT2G26710	heterocyclic compound binding	organic cyclic compound binding
TRIDC3BG020980	ABC transporter C family member 3	8	-2.2696	NA	Os01g0173900	LOC_Os01g07870	Os.15532.1.S1_at	AT3G13100
TRIDC3BG020990	HAT dimerisation	3	5.29758	NA	NA	0	0	NA
TRIDC3BG021150	phospholipase D P2	8	-1.14174	NA	Os01g0172400	LOC_Os01g07760	Os.155.1.S1_a_at	AT3G15730
TRIDC3BG021380	GDSL esterase/lipase	8	-6.94406	NA	Os11g0521000	LOC_Os11g31940	Os.40244.1.S1_at	AT5G03980
TRIDC3BG022030	Bacterial transferase hexapeptide repeat-containing protein isoform 5	8	-1.70648	NA	NA	0	0	NA
TRIDC3BG022660	Protein of unknown function (DUF1677)	6	5.43357	NA	Os01g0200200	LOC_Os01g10310	OsAffx.1977.1.S1_x_at	NA
TRIDC3BG022890	RNA-dependent RNA polymerase family protein	8	-4.80244	NA	Os01g0198000	LOC_Os01g10140	Os.2202.3.S1_x_at	AT2G19930
TRIDC3BG023530	RING/U-box superfamily protein	3	9.34267	NA	Os01g0213400	LOC_Os01g11520	Os.7731.1.S1_at	AT2G42360
TRIDC3BG024150	unknown function	3	6.70962	NA	Os01g0206600	LOC_Os01g10880	No hit	NA
TRIDC3BG024170	Protein kinase superfamily protein	3	5.35121	NA	NA	0	0	NA	nucleotide binding	nucleoside phosphate binding	small molecule binding	adenyl ribonucleotide binding	adenyl nucleotide binding	purine nucleotide binding	purine ribonucleotide binding	purine ribonucleoside binding	purine nucleoside binding	ribonucleotide binding	ribonucleoside binding	nucleoside binding	carbohydrate derivative binding	ATP binding	purine ribonucleoside triphosphate binding	heterocyclic compound binding	organic cyclic compound binding	kise activity	transferase activity, transferring phosphorus-containing groups
TRIDC3BG024600	putative indole-3-acetic acid-amido synthetase GH3.9	6	1.11616	NA	Os01g0221100	LOC_Os01g12160	Os.34283.3.S1_at	NA
TRIDC3BG024940	receptor kinase 2	8	-2.69357	NA	NA	0	0	NA	phosphate-containing compound metabolic process	phosphorus metabolic process	defense response	phosphorylation	defense response to other organism	response to stress
TRIDC3BG025030	Cold induced 16	8	-1.71104	NA	Os10g0330000	LOC_Os10g18340	Os.12787.1.S1_at	NA
TRIDC3BG025120	Plastid division protein PDV1	3	1.89158	NA	Os01g0224200	LOC_Os01g12460	Os.23618.1.S1_at	NA
TRIDC3BG025210	unknown function	3	3.17545	NA	NA	0	0	NA
TRIDC3BG025650	vesicle-associated membrane protein 725	3	1.35028	NA	Os03g0803000	LOC_Os03g58840	Os.7234.1.S1_at	NA
TRIDC3BG025780	Leucine-rich receptor-like protein kinase family protein	8	-1.22682	NA	Os01g0239700	LOC_Os01g13800	Os.17143.1.S1_at	AT4G28490	phosphate-containing compound metabolic process	phosphorus metabolic process	phosphorylation
TRIDC3BG026460	F-box family protein	3	4.28166	NA	NA	0	0	NA
TRIDC3BG026520	unknown function	8	-1.06086	NA	Os01g0241100	LOC_Os01g13940	Os.43343.1.S1_at	NA
TRIDC3BG026630	beta glucosidase 11	8	-3.17233	NA	NA	0	0	NA	secondary metabolic process
TRIDC3BG026670	Ankyrin repeat family protein	8	-2.29452	NA	Os05g0298200	LOC_Os05g23320	Os.27127.1.S1_a_at	AT3G01750
TRIDC3BG027030	Carboxypeptidase Y homolog A	3	6.577	NA	NA	0	0	AT5G23210
TRIDC3BG027570	Protein transport protein Sec61 subunit alpha	3	11.5245	NA	Os09g0512000	LOC_Os09g33720	Os.54030.1.S1_at	AT1G29310
TRIDC3BG027950	unknown function	3	2.90567	NA	NA	0	0	NA
TRIDC3BG028640	TRAM, LAG1 and CLN8 (TLC) lipid-sensing domain containing protein	7	-1.97567	NA	Os01g0262500	LOC_Os01g15770	Os.34400.1.S1_at	AT1G45010
TRIDC3BG029210	Peroxiredoxin-2C	7	-1.14817	NA	Os01g0266600	LOC_Os01g16152	Os.115.1.S1_at	AT3G06050
TRIDC3BG030160	ABC-type Co2+ transport system, permease component	8	-9.75968	NA	NA	0	0	NA
TRIDC3BG031120	Thioesterase superfamily protein	3	1.04437	NA	Os01g0229500	LOC_Os01g12910	Os.3561.1.S1_at	NA
TRIDC3BG031240	Plant protein of unknown function (DUF828) with plant pleckstrin homology-like region	8	-1.07226	NA	Os01g0231800	LOC_Os01g13090	Os.4482.1.A1_at	AT3G16220
TRIDC3BG031370	Eukaryotic translation initiation factor 6-2	8	-2.5979	NA	Os01g0280500	LOC_Os01g17330	Os.446.1.S1_at	AT2G39820	ATP generation from ADP	phosphate-containing compound metabolic process	phosphorus metabolic process	pyruvate metabolic process	glycolytic process	ADP metabolic process	nicotinamide nucleotide metabolic process	pyridine-containing compound metabolic process	pyridine nucleotide metabolic process	phosphorylation	purine nucleoside diphosphate metabolic process	purine ribonucleoside diphosphate metabolic process	ribonucleoside diphosphate metabolic process	nucleoside diphosphate phosphorylation	nucleotide phosphorylation	oxidoreduction coenzyme metabolic process	nucleoside diphosphate metabolic process
TRIDC3BG031380	NAD(P)-binding Rossmann-fold superfamily protein	8	-2.93544	NA	NA	0	0	AT5G50130
TRIDC3BG031600	alpha/beta-Hydrolases superfamily protein	6	2.42925	2.4468	NA	0	0	NA	heterocyclic compound binding	organic cyclic compound binding	small molecule binding	nucleotide binding	nucleoside phosphate binding	carbohydrate derivative binding	nucleoside binding	ribonucleoside binding	purine ribonucleoside triphosphate binding	ribonucleotide binding	purine nucleotide binding	purine ribonucleotide binding	purine nucleoside binding	purine ribonucleoside binding	binding	pyrophosphatase activity	hydrolase activity, acting on acid anhydrides, in phosphorus-containing anhydrides	hydrolase activity, acting on acid anhydrides
TRIDC3BG031790	Piezo-type mechanosensitive ion channel component 2	6	3.2471	NA	Os01g0388500	LOC_Os01g29230	OsAffx.22743.1.S1_x_at	AT2G48060	binding
TRIDC3BG032880	JmjC domain-containing protein 4	3	1.32206	NA	Os01g0546900	LOC_Os01g36630	Os.33852.1.S1_at	AT5G63080
TRIDC3BG032930	unknown function	3	1.26801	NA	NA	0	0	NA
TRIDC3BG033900	Condensin complex subunit 2	3	5.04992	NA	Os01g0532800	LOC_Os01g34870	Os.37127.1.A1_at	AT2G32590	DNA packaging complex
TRIDC3BG036150	unknown function	3	1.5631	NA	Os01g0589700	LOC_Os01g40700	Os.41402.1.S1_x_at	NA
TRIDC3BG036700	Pentatricopeptide repeat-containing protein	6	1.64491	NA	Os01g0600400	LOC_Os01g41650	Os.36122.1.A1_at	NA	heterocyclic compound binding	organic cyclic compound binding	binding
TRIDC3BG036710	Inorganic pyrophosphatase 3	3	2.94155	NA	Os01g0600500	LOC_Os01g41660	Os.36122.2.S1_at	AT4G29530
TRIDC3BG036740	Protein kinase superfamily protein	3	1.62405	NA	Os01g0602800	LOC_Os01g41870	Os.46049.1.S1_at	AT3G13690	nucleotide binding	nucleoside phosphate binding	small molecule binding	adenyl ribonucleotide binding	adenyl nucleotide binding	purine nucleotide binding	purine ribonucleotide binding	purine ribonucleoside binding	purine nucleoside binding	ribonucleotide binding	ribonucleoside binding	nucleoside binding	carbohydrate derivative binding	ATP binding	purine ribonucleoside triphosphate binding	heterocyclic compound binding	organic cyclic compound binding	kise activity	protein tyrosine kise activity	transferase activity, transferring phosphorus-containing groups
TRIDC3BG037810	thioredoxin domain-containing protein 9 homolog	8	-3.13517	NA	NA	0	0	NA
TRIDC3BG038280	MATE efflux family protein	8	-1.3735	NA	Os01g0684900	LOC_Os01g49120	Os.14869.1.S1_at	AT1G15160
TRIDC3BG038290	undescribed protein	8	-2.45235	NA	NA	0	0	NA
TRIDC3BG038320	Kinesin-related protein 6	3	2.69132	NA	NA	0	0	AT3G16060	nucleotide binding	nucleoside phosphate binding	small molecule binding	adenyl ribonucleotide binding	adenyl nucleotide binding	purine nucleotide binding	purine ribonucleotide binding	purine ribonucleoside binding	purine nucleoside binding	ribonucleotide binding	ribonucleoside binding	nucleoside binding	carbohydrate derivative binding	ATP binding	purine ribonucleoside triphosphate binding	heterocyclic compound binding	organic cyclic compound binding
TRIDC3BG038540	Siroheme synthase 2	3	1.29655	-1.03073	Os01g0631200	LOC_Os01g44050	Os.4863.1.S1_at	AT5G40850
TRIDC3BG038800	TATA-box-binding protein 1	8	-9.78649	NA	NA	0	0	NA
TRIDC3BG039420	WD repeat-containing protein 43	3	1.15803	NA	Os01g0649000	LOC_Os01g46060	Os.17964.1.S1_at	AT1G15420
TRIDC3BG039800	Isocitrate dehydrogenase [NADP]	7	-1.08702	NA	Os01g0654500	LOC_Os01g46610	Os.12610.1.S1_at	NA
TRIDC3BG039950	Myosin heavy chain-like	7	-1.39413	NA	Os01g0656600	LOC_Os01g46810	Os.32039.1.S1_at	NA
TRIDC3BG039970	Arabinogalactan peptide 16	3	4.26449	NA	Os01g0657000	LOC_Os01g46850	Os.30521.1.S1_at	NA
TRIDC3BG041120	Ribosome biogenesis protein BRX1 homolog	8	-9.25515	NA	NA	0	0	NA
TRIDC3BG041190	Ribosome biogenesis protein BRX1 homolog	8	-5.1603	NA	NA	0	0	NA
TRIDC3BG041200	unknown function	3	1.87845	NA	Os04g0211900	LOC_Os04g13460	Os.50131.1.S1_at	NA
TRIDC3BG041440	violaxanthin de-epoxidase-related	8	-7.19971	NA	Os01g0716400	LOC_Os01g51860	Os.15991.1.S1_at	AT2G21860
TRIDC3BG041470	IQ-domain 31	3	1.1642	NA	Os01g0716200	LOC_Os01g51840	Os.48857.1.S1_a_at	AT1G74690
TRIDC3BG042140	Transcription factor bHLH87	3	2.05105	NA	Os01g0707500	LOC_Os01g51140	Os.32078.1.S1_at	AT3G21330	heterocyclic compound binding	organic cyclic compound binding
TRIDC3BG042230	unknown function	3	2.52063	NA	Os07g0515900	LOC_Os07g33210	No hit	NA
TRIDC3BG042270	germin-like protein 4	8	-4.47804	NA	Os03g0693800	LOC_Os03g48760	No hit	NA
TRIDC3BG042400	Protein of unknown function (DUF1336)	3	6.79318	NA	Os03g0693000	LOC_Os03g48660	Os.11757.1.S1_at	AT1G10410
TRIDC3BG042410	glycine-rich protein	3	5.32147	NA	NA	0	0	NA
TRIDC3BG042990	Sec14p-like phosphatidylinositol transfer family protein	7	-1.14718	NA	Os01g0701900	LOC_Os01g50616	Os.26967.1.S1_a_at	AT1G75370
TRIDC3BG043390	unknown function	3	1.23743	NA	NA	0	0	NA
TRIDC3BG043580	unknown function	8	-2.02456	NA	Os01g0696000	LOC_Os01g50120	Os.49669.1.S1_at	NA
TRIDC3BG043600	Lipid A export ATP-binding/permease protein MsbA	8	-3.95287	NA	Os01g0533900	LOC_Os01g34970	Os.11454.1.S1_x_at	NA
TRIDC3BG043620	Lipid A export ATP-binding/permease protein MsbA	3	4.2739	NA	NA	0	0	AT4G18050	nucleotide binding	nucleoside phosphate binding	small molecule binding	adenyl ribonucleotide binding	adenyl nucleotide binding	purine nucleotide binding	purine ribonucleotide binding	purine ribonucleoside binding	purine nucleoside binding	ribonucleotide binding	ribonucleoside binding	nucleoside binding	carbohydrate derivative binding	ATP binding	purine ribonucleoside triphosphate binding	heterocyclic compound binding	organic cyclic compound binding
TRIDC3BG043630	Lipid A export ATP-binding/permease protein MsbA	6	2.13758	NA	Os01g0695700	LOC_Os01g50070	No hit	AT4G18050	heterocyclic compound binding	organic cyclic compound binding	small molecule binding	nucleotide binding	nucleoside phosphate binding	carbohydrate derivative binding	nucleoside binding	ATP binding	adenyl ribonucleotide binding	adenyl nucleotide binding	ribonucleoside binding	purine ribonucleoside triphosphate binding	ribonucleotide binding	purine nucleotide binding	purine ribonucleotide binding	purine nucleoside binding	purine ribonucleoside binding	binding	pyrophosphatase activity	hydrolase activity, acting on acid anhydrides, in phosphorus-containing anhydrides	hydrolase activity, acting on acid anhydrides
TRIDC3BG043640	Lipid A export ATP-binding/permease protein MsbA	8	-2.46595	NA	Os01g0695700	LOC_Os01g50070	No hit	AT4G18050
TRIDC3BG043650	Pyridoxal-5'-phosphate-dependent enzyme family protein	8	-6.7211	NA	Os01g0695600	LOC_Os01g50060	Os.41638.1.S1_at	AT3G26115
TRIDC3BG043660	Coatomer, beta subunit	3	7.7502	NA	Os11g0174000	LOC_Os11g07280	Os.11596.1.S1_at	AT4G31490
TRIDC3BG043670	Coatomer, beta subunit	3	9.34876	NA	Os11g0174000	LOC_Os11g07280	Os.11596.1.S1_at	AT4G31490
TRIDC3BG043790	Core-2/I-branching beta-1,6-N-acetylglucosaminyltransferase family protein	8	-1.04366	NA	Os01g0695200	LOC_Os01g50040	Os.37509.1.S1_at	AT1G62305
TRIDC3BG044040	Chitinase family protein	8	-4.50767	NA	Os03g0418000	LOC_Os03g30470	Os.2692.1.S1_x_at	AT3G12500	defense response to fungus	defense response	response to fungus	defense response to other organism	response to stress
TRIDC3BG044070	Chitinase family protein	8	-4.27794	NA	NA	0	0	AT3G12500	defense response to fungus	defense response	response to fungus	defense response to other organism	response to stress
TRIDC3BG044270	receptor-like protein kinase 4	1	-1.70251	2.64663	NA	0	0	NA	membrane	plasma membrane	membrane part	cell periphery	intrinsic component of membrane	kinase activity	protein kinase activity	phosphotransferase activity, alcohol group as acceptor	transferase activity, transferring phosphorus-containing groups	protein serine/threonine kinase activity	adenyl ribonucleotide binding	adenyl nucleotide binding	carbohydrate derivative binding	nucleotide binding	purine ribonucleotide binding	ribonucleotide binding	purine ribonucleoside binding	nucleoside phosphate binding	ATP binding	purine nucleoside binding	purine nucleotide binding	ribonucleoside binding	nucleoside binding	small molecule binding	transferase activity	purine ribonucleoside triphosphate binding	carbohydrate binding	pattern binding	polysaccharide binding	catalytic activity	heterocyclic compound binding	organic cyclic compound binding	binding	phosphorylation	protein phosphorylation	phosphorus metabolic process	phosphate-containing compound metabolic process	cellular protein modification process	protein modification process	defense response	macromolecule modification
TRIDC3BG044650	Heat shock 70 kDa protein 15	8	-10.7322	NA	Os11g0164200	LOC_Os11g06480	OsAffx.18707.1.S1_at	NA	response to stress
TRIDC3BG044660	rRNA N-glycosidase	8	-10.8449	NA	NA	0	0	NA
TRIDC3BG044700	MATE efflux family protein	8	-1.52132	NA	Os01g0684900	LOC_Os01g49120	Os.14869.1.S1_at	AT1G15160
TRIDC3BG044730	Protein FAR1-RELATED SEQUENCE 5	8	-6.80306	NA	NA	0	0	NA
TRIDC3BG044750	Katanin p60 ATPase-containing subunit A1	8	-1.27848	NA	Os01g0683100	LOC_Os01g49000	Os.26940.1.S1_at	AT1G80350
TRIDC3BG044760	Histone superfamily protein	3	6.4587	NA	NA	0	0	NA	nucleosome	DNA packaging complex	protein-DNA complex	nuclear nucleosome	chromatin	heterocyclic compound binding	organic cyclic compound binding	protein heterodimerization activity	protein-DNA complex assembly
TRIDC3BG044910	purine permease 4	3	2.6814	NA	Os01g0680200	LOC_Os01g48800	Os.29907.1.S1_at	AT1G30840
TRIDC3BG045120	Ribosomal RNA processing Brix domain protein	3	2.7049	NA	NA	0	0	NA
TRIDC3BG045140	Ribosome production factor 1	6	1.77254	1.63808	NA	0	0	NA	heterocyclic compound binding	organic cyclic compound binding	binding
TRIDC3BG046230	hexokinase 1	8	-1.16675	NA	Os01g0742500	LOC_Os01g53930	Os.5547.1.S1_s_at	AT4G29130	ATP generation from ADP	phosphate-containing compound metabolic process	phosphorus metabolic process	pyruvate metabolic process	glycolytic process	ADP metabolic process	nicotinamide nucleotide metabolic process	pyridine-containing compound metabolic process	pyridine nucleotide metabolic process	phosphorylation	purine nucleoside diphosphate metabolic process	purine ribonucleoside diphosphate metabolic process	ribonucleoside diphosphate metabolic process	nucleoside diphosphate phosphorylation	nucleotide phosphorylation	oxidoreduction coenzyme metabolic process	nucleoside diphosphate metabolic process
TRIDC3BG046270	Receptor-like protein kinase 5	8	-1.49236	NA	Os01g0742400	LOC_Os01g53920	Os.11775.1.S1_a_at	NA	phosphate-containing compound metabolic process	phosphorus metabolic process	phosphorylation
TRIDC3BG046310	Auxin-responsive protein IAA6	3	1.69801	-1.04479	Os01g0741900	LOC_Os01g53880	Os.11608.1.S1_at	AT3G16500
TRIDC3BG046360	Glutamate carboxypeptidase 2	8	-1.13718	NA	Os01g0740650	LOC_Os01g53810	Os.36961.1.S1_at	AT4G07670
TRIDC3BG047590	Dolichyl-diphosphooligosaccharide--protein glycosyltransferase subunit 1A	3	1.27829	NA	NA	0	0	NA
TRIDC3BG047610	histone deacetylase 5	3	10.9712	NA	NA	0	0	AT2G14825
TRIDC3BG048060	NAD-dependent malic enzyme 1	8	-1.30547	NA	Os01g0723400	LOC_Os01g52500	Os.421.1.S1_a_at	AT2G19900	phosphate-containing compound metabolic process	phosphorus metabolic process	pyruvate metabolic process	nicotinamide nucleotide metabolic process	pyridine-containing compound metabolic process	pyridine nucleotide metabolic process	oxidoreduction coenzyme metabolic process
TRIDC3BG048120	unknown function	8	-5.37056	NA	NA	0	0	NA
TRIDC3BG048510	CASC3/Barentsz eIF4AIII binding	8	-2.75601	NA	Os01g0719400	LOC_Os01g52140	Os.19965.1.S1_at	NA
TRIDC3BG048730	cellulose synthase family protein	8	-4.45285	NA	Os01g0750300	LOC_Os01g54620	Os.18724.1.S1_at	AT4G18780	defense response to fungus	defense response	response to fungus	defense response to other organism	response to stress
TRIDC3BG049550	interactor of constitutive active rops 1	8	-2.14136	NA	Os01g0757600	LOC_Os01g55280	Os.26380.2.S1_x_at	NA
TRIDC3BG049670	B3 domain-containing protein	2	-5.91766	-8.39506	NA	0	0	NA
TRIDC3BG049940	undescribed protein	3	2.98903	NA	NA	0	0	NA
TRIDC3BG050180	Alpha-1,4-glucan-protein synthase [UDP-forming]	8	-2.03299	NA	NA	0	0	AT3G02230	response to stress
TRIDC3BG050400	Holliday junction DNA helicase	3	2.73083	NA	Os01g0764700	LOC_Os01g55900	Os.18464.1.S1_at	AT3G52905	heterocyclic compound binding	organic cyclic compound binding
TRIDC3BG050440	Deoxycytidylate deaminase	6	1.35973	1.17742	Os01g0765000	LOC_Os01g55974	Os.54096.1.S1_at	AT3G48540	binding
TRIDC3BG050640	Protein S-acyltransferase 8	3	1.45362	NA	NA	0	0	AT3G56930
TRIDC3BG051170	unknown function	7	-1.06628	NA	Os01g0771200	LOC_Os01g56470	Os.32071.1.S1_at	NA
TRIDC3BG051320	Histone-lysine N-methyltransferase E(z)	3	2.43034	NA	Os01g0772150	LOC_Os01g56540	OsAffx.11623.1.S1_at	AT3G03750	heterocyclic compound binding	organic cyclic compound binding
TRIDC3BG051490	Signal recognition particle 54 kDa protein 2	3	4.39525	NA	Os05g0509500	LOC_Os05g43390	Os.7516.1.S1_at	NA	nucleotide binding	nucleoside phosphate binding	small molecule binding	purine nucleotide binding	purine ribonucleotide binding	purine ribonucleoside binding	purine nucleoside binding	ribonucleotide binding	ribonucleoside binding	nucleoside binding	carbohydrate derivative binding	purine ribonucleoside triphosphate binding	heterocyclic compound binding	organic cyclic compound binding
TRIDC3BG051500	Signal recognition particle 54 kDa protein 3	3	5.48907	NA	NA	0	0	NA
TRIDC3BG051990	unknown function	8	-9.82919	-4.94435	Os05g0125600	LOC_Os05g03490	Os.40207.1.A1_s_at	NA
TRIDC3BG052230	expansin 11	8	-6.60145	NA	NA	0	0	NA
TRIDC3BG052320	protein kinase family protein	3	3.20119	NA	NA	0	0	NA	heterocyclic compound binding	organic cyclic compound binding	kinase activity	transferase activity, transferring phosphorus-containing groups
TRIDC3BG052570	sphingosine kinase 1	8	-2.79399	NA	Os01g0782200	LOC_Os01g57350	Os.26990.1.S1_at	AT4G21540	phosphate-containing compound metabolic process	phosphorus metabolic process	phosphorylation	response to stress
TRIDC3BG052580	Protein downstream neighbor of son homolog	8	-2.01391	NA	Os12g0621700	LOC_Os12g42700	Os.53603.1.S1_at	AT3G54750
TRIDC3BG053200	unknown function	8	-7.34861	NA	NA	0	0	NA
TRIDC3BG053260	pentatricopeptide repeat 336	8	-1.64052	NA	Os01g0793200	LOC_Os01g58080	Os.4953.1.S1_at	NA
TRIDC3BG053350	Nucleoredoxin	8	-1.50771	NA	Os01g0794400	LOC_Os01g58194	Os.42305.1.S1_s_at	NA
TRIDC3BG053440	E3 ubiquitin-protein ligase RING2	3	1.45407	NA	Os01g0796700	LOC_Os01g58400	Os.50275.1.S1_at	NA	chromatin
TRIDC3BG053510	PIF1 helicase	6	6.56596	NA	Os04g0206200	LOC_Os04g12920	Os.26032.1.S1_at	NA	heterocyclic compound binding	organic cyclic compound binding	small molecule binding	nucleotide binding	nucleoside phosphate binding	carbohydrate derivative binding	nucleoside binding	ATP binding	adenyl ribonucleotide binding	adenyl nucleotide binding	ribonucleoside binding	purine ribonucleoside triphosphate binding	ribonucleotide binding	purine nucleotide binding	purine ribonucleotide binding	purine nucleoside binding	purine ribonucleoside binding	binding	pyrophosphatase activity	hydrolase activity, acting on acid anhydrides, in phosphorus-containing anhydrides	hydrolase activity, acting on acid anhydrides
TRIDC3BG053520	unknown function	3	8.02248	NA	NA	0	0	NA
TRIDC3BG053530	Splicing factor U2af large subunit A	3	6.85466	NA	NA	0	0	NA	nucleotide binding	nucleoside phosphate binding	small molecule binding	heterocyclic compound binding	organic cyclic compound binding
TRIDC3BG053600	Protein of unknown function (DUF594)	6	1.61552	1.10379	Os01g0798800	LOC_Os01g58500	Os.36178.1.S1_at	NA
TRIDC3BG053670	MORC family CW-type zinc finger protein 3	8	-2.37371	NA	Os11g0454800	LOC_Os11g26830	OsAffx.31145.1.S1_at	AT1G19100	defense response	defense response to other organism	response to stress
TRIDC3BG054200	transcription factor-related	6	1.79851	2.29608	Os01g0808100	LOC_Os01g59350	Os.35049.1.S1_a_at	NA	heterocyclic compound binding	organic cyclic compound binding	binding
TRIDC3BG055460	Cytochrome P450 superfamily protein	8	-5.26055	-1.64626	Os10g0525200	LOC_Os10g38120	No hit	NA
TRIDC3BG055790	fatty acid desaturase 2	8	-1.62549	1.39347	NA	0	0	NA
TRIDC3BG056710	TRICHOME BIREFRINGENCE-LIKE 28	8	-2.25123	NA	Os01g0830700	LOC_Os01g61460	Os.20717.1.S1_at	AT5G20680	response to stress
TRIDC3BG056820	Tetratricopeptide repeat protein 28	8	-5.94553	NA	NA	0	0	NA
TRIDC3BG056870	Phytol kinase	8	-1.26255	NA	Os01g0832000	LOC_Os01g61560	Os.15134.1.S1_at	AT5G58560
TRIDC3BG057770	ATP binding cassette subfamily B1	3	1.18341	NA	Os03g0441500	LOC_Os03g32630	Os.21201.1.S1_at	AT3G54540	nucleotide binding	nucleoside phosphate binding	small molecule binding	adenyl ribonucleotide binding	adenyl nucleotide binding	purine nucleotide binding	purine ribonucleotide binding	purine ribonucleoside binding	purine nucleoside binding	ribonucleotide binding	ribonucleoside binding	nucleoside binding	carbohydrate derivative binding	ATP binding	purine ribonucleoside triphosphate binding	heterocyclic compound binding	organic cyclic compound binding
TRIDC3BG058330	ENTH/VHS family protein	7	-2.48378	-2.20301	Os01g0841000	LOC_Os01g62370	Os.10956.1.S1_at	AT1G08670
TRIDC3BG058480	ATP-dependent zinc metalloprotease FtsH	3	1.33194	NA	Os01g0842600	LOC_Os01g62500	Os.33529.1.S1_at	AT2G29080	nucleotide binding	nucleoside phosphate binding	small molecule binding	adenyl ribonucleotide binding	adenyl nucleotide binding	purine nucleotide binding	purine ribonucleotide binding	purine ribonucleoside binding	purine nucleoside binding	ribonucleotide binding	ribonucleoside binding	nucleoside binding	carbohydrate derivative binding	ATP binding	purine ribonucleoside triphosphate binding	heterocyclic compound binding	organic cyclic compound binding
TRIDC3BG059660	Proteasome subunit beta type-5-A	7	-1.85726	NA	NA	0	0	NA
TRIDC3BG059860	unknown function	3	7.82491	NA	Os11g0539600	LOC_Os11g33310	OsAffx.7285.1.S1_at	NA
TRIDC3BG060360	unknown function	6	1.64933	NA	Os01g0861900	LOC_Os01g64256	Os.32232.1.S1_at	NA
TRIDC3BG061400	Protein NRT1/ PTR FAMILY 5.10	3	2.44554	NA	Os01g0871600	LOC_Os01g65110	Os.32686.1.S1_at	AT1G22550
TRIDC3BG061560	Protein NRT1/ PTR FAMILY 5.10	3	6.75753	NA	NA	0	0	AT1G22550
TRIDC3BG061940	F-box family protein	6	5.0636	NA	Os02g0535901	LOC_Os02g33240	OsAffx.12331.1.S1_at	NA
TRIDC3BG062060	Leucine-rich repeat receptor-like protein kinase family protein	7	-2.11503	NA	Os01g0878300	LOC_Os01g65650	Os.12640.1.S1_at	AT1G72180
TRIDC3BG062690	sulfate transporter 3;1	8	-6.82732	NA	NA	0	0	NA
TRIDC3BG062750	Glycoside hydrolase family 28 family protein	3	7.03995	NA	Os09g0487600	LOC_Os09g31270	OsAffx.17972.1.S1_at	AT3G57790
TRIDC3BG062780	Protein RFT1 homolog	3	1.06951	NA	Os07g0486100	LOC_Os07g30250	Os.52388.1.S1_x_at	NA
TRIDC3BG063030	undescribed protein	7	-1.64024	-1.01774	NA	0	0	NA
TRIDC3BG063200	CMP-sialic acid transporter 3	8	-1.22621	NA	Os01g0898900	LOC_Os01g67330	Os.39420.1.S1_at	AT3G59360
TRIDC3BG063720	unknown function	3	8.3103	NA	NA	0	0	NA
TRIDC3BG063940	pfkB-like carbohydrate kinase family protein	8	-1.40875	NA	Os01g0894300	LOC_Os01g66940	Os.8324.1.S1_a_at	AT1G50390	phosphate-containing compound metabolic process	phosphorus metabolic process	phosphorylation
TRIDC3BG063970	BTB/POZ and TAZ domain-containing protein 4	3	3.57541	NA	Os01g0893400	LOC_Os01g66890	Os.26388.3.S1_x_at	AT1G05690
TRIDC3BG064020	Leucine-rich repeat receptor-like protein kinase family protein	6	5.3047	3.38622	NA	0	0	NA	phosphotransferase activity, alcohol group as acceptor	protein kinase activity	transferase activity, transferring phosphorus-containing groups	kinase activity	binding
TRIDC3BG064070	Leucine-rich repeat receptor-like protein kinase family protein	6	2.92867	2.90665	NA	0	0	NA	heterocyclic compound binding	organic cyclic compound binding	small molecule binding	nucleotide binding	nucleoside phosphate binding	phosphotransferase activity, alcohol group as acceptor	protein kinase activity	transferase activity, transferring phosphorus-containing groups	kinase activity	carbohydrate derivative binding	nucleoside binding	ATP binding	adenyl ribonucleotide binding	adenyl nucleotide binding	ribonucleoside binding	purine ribonucleoside triphosphate binding	ribonucleotide binding	purine nucleotide binding	purine ribonucleotide binding	purine nucleoside binding	purine ribonucleoside binding	binding
TRIDC3BG064190	undescribed protein	8	-3.10437	NA	NA	0	0	NA
TRIDC3BG064270	General transcription factor 2-related zinc finger protein	8	-5.8292	NA	NA	0	0	NA
TRIDC3BG064960	receptor kinase 2	8	-5.05031	NA	Os01g0883000	LOC_Os01g66020	OsAffx.11750.1.S1_at	AT1G11050	phosphate-containing compound metabolic process	phosphorus metabolic process	phosphorylation
TRIDC3BG064970	L-tyrosine decarboxylase	3	5.94622	NA	Os07g0437500	LOC_Os07g25590	Os.49621.1.S1_at	AT4G28680	anion binding
TRIDC3BG065130	GRAS family transcription factor	3	1.50646	NA	Os01g0881500	LOC_Os01g65900	Os.9902.1.S1_at	AT1G21450	heterocyclic compound binding	organic cyclic compound binding
TRIDC3BG065240	Cystinosin	3	3.35402	NA	NA	0	0	NA
TRIDC3BG065370	Mediator of RNA polymerase II transcription subunit 10	7	-2.12583	NA	Os09g0528300	LOC_Os09g35920	Os.49331.1.S1_at	NA
TRIDC3BG065490	Salicylate O-methyltransferase	3	5.07562	NA	Os06g0329900	LOC_Os06g22440	Os.52682.1.S1_at	NA
TRIDC3BG066070	26S proteasome regulatory subunit, putative (RPN5)	3	4.47574	NA	NA	0	0	NA
TRIDC3BG066130	Leucine-rich repeat receptor-like protein kinase family protein	3	4.3443	NA	NA	0	0	NA	kinase activity	transferase activity, transferring phosphorus-containing groups
TRIDC3BG066170	Pentatricopeptide repeat-containing protein	3	2.931	NA	NA	0	0	NA
TRIDC3BG066230	undescribed protein	6	1.46541	NA	NA	0	0	NA
TRIDC3BG066850	unknown function	6	4.32043	NA	Os01g0914000	LOC_Os01g68570	Os.33210.1.S1_at	NA
TRIDC3BG066900	unknown function	6	2.98529	2.77967	Os01g0914300	LOC_Os01g68589	Os.7317.2.S1_at	NA
TRIDC3BG067040	unknown function	8	-2.63619	NA	Os01g0956700	LOC_Os01g72670	Os.38326.1.A1_a_at	NA
TRIDC3BG067250	Phosphorylated carbohydrates phosphatase	8	-10.2269	NA	NA	0	0	NA
TRIDC3BG067300	unknown function	8	-7.24774	NA	NA	0	0	NA
TRIDC3BG067330	Tetratricopeptide repeat protein 37	7	-1.9918	-2.83532	NA	0	0	NA
TRIDC3BG067970	unknown function	8	-3.51632	5.73449	NA	0	0	NA
TRIDC3BG068060	F-box family protein	3	6.37416	NA	NA	0	0	NA
TRIDC3BG068530	Transcription and mRNA export factor ENY2	3	4.55149	NA	Os01g0920200	LOC_Os01g69110	Os.50224.1.S1_at	AT3G27100
TRIDC3BG069580	phosphatidylinositol-4-phosphate 5-kinase 1	3	5.08791	NA	Os03g0705300	LOC_Os03g49800	Os.22464.1.S1_at	AT1G21980	nucleotide binding	nucleoside phosphate binding	small molecule binding	adenyl ribonucleotide binding	adenyl nucleotide binding	purine nucleotide binding	purine ribonucleotide binding	purine ribonucleoside binding	purine nucleoside binding	ribonucleotide binding	ribonucleoside binding	nucleoside binding	carbohydrate derivative binding	ATP binding	purine ribonucleoside triphosphate binding	heterocyclic compound binding	organic cyclic compound binding	kise activity	transferase activity, transferring phosphorus-containing groups
TRIDC3BG069640	Disease resistance protein RPM1	3	1.13938	NA	Os11g0598300	LOC_Os11g38520	Os.18929.1.S1_s_at	NA
TRIDC3BG070000	Exostosin-1	8	-5.69136	NA	NA	0	0	NA
TRIDC3BG070190	Transcription factor ICE1	3	1.97874	NA	NA	0	0	NA	heterocyclic compound binding	organic cyclic compound binding	anion binding
TRIDC3BG070550	unknown function	8	-3.69065	NA	NA	0	0	NA
TRIDC3BG070860	Carboxypeptidase Y homolog A	6	1.83763	NA	Os12g0257000	LOC_Os12g15470	Os.3451.1.S1_at	AT3G25420
TRIDC3BG070890	unknown function	8	-1.28015	NA	Os01g0930200	LOC_Os01g70470	Os.5458.1.A1_at	NA
TRIDC3BG070900	undescribed protein	8	-6.83704	NA	NA	0	0	NA
TRIDC3BG071000	Deoxyuridine 5'-triphosphate nucleotidohydrolase	6	3.55967	NA	NA	0	0	NA
TRIDC3BG071040	beta glucosidase 11	3	1.48181	NA	Os01g0930800	LOC_Os01g70520	Os.26537.1.S1_at	NA
TRIDC3BG071050	Disease resistance protein	3	3.78766	NA	Os11g0227100	LOC_Os11g11990	OsAffx.30939.1.S1_at	NA	nucleotide binding	nucleoside phosphate binding	small molecule binding	adenyl ribonucleotide binding	adenyl nucleotide binding	purine nucleotide binding	purine ribonucleotide binding	purine ribonucleoside binding	purine nucleoside binding	ribonucleotide binding	ribonucleoside binding	nucleoside binding	carbohydrate derivative binding	heterocyclic compound binding	organic cyclic compound binding
TRIDC3BG071070	Disease resistance protein (CC-NBS-LRR class) family	8	-1.00676	NA	Os11g0227100	LOC_Os11g11990	OsAffx.30939.1.S1_at	NA
TRIDC3BG071080	beta glucosidase 10	3	2.83603	NA	Os01g0930800	LOC_Os01g70520	Os.26537.1.S1_at	NA
TRIDC3BG071280	Serine/threonine-protein kinase STN7, chloroplastic	3	4.26502	NA	NA	0	0	NA	nucleotide binding	nucleoside phosphate binding	small molecule binding	adenyl ribonucleotide binding	adenyl nucleotide binding	purine nucleotide binding	purine ribonucleotide binding	purine ribonucleoside binding	purine nucleoside binding	ribonucleotide binding	ribonucleoside binding	nucleoside binding	carbohydrate derivative binding	ATP binding	purine ribonucleoside triphosphate binding	heterocyclic compound binding	organic cyclic compound binding	kise activity	transferase activity, transferring phosphorus-containing groups
TRIDC3BG071310	Heparan-alpha-glucosaminide N-acetyltransferase	7	-2.23669	NA	Os01g0931100	LOC_Os01g70550	Os.15260.1.S1_s_at	AT5G27730
TRIDC3BG071330	ARM repeat superfamily protein	3	6.05743	NA	Os01g0931200	LOC_Os01g70560	Os.47972.1.S1_at	AT4G15830	heterocyclic compound binding	organic cyclic compound binding
TRIDC3BG071610	ATP-dependent zinc metalloprotease FtsH 2	6	2.02944	2.3103	Os06g0109400	LOC_Os06g01980	Os.4407.1.S1_at	AT3G01610	heterocyclic compound binding	organic cyclic compound binding	small molecule binding	nucleotide binding	nucleoside phosphate binding	carbohydrate derivative binding	nucleoside binding	ATP binding	adenyl ribonucleotide binding	adenyl nucleotide binding	ribonucleoside binding	purine ribonucleoside triphosphate binding	ribonucleotide binding	purine nucleotide binding	purine ribonucleotide binding	purine nucleoside binding	purine ribonucleoside binding	binding
TRIDC3BG071900	receptor kinase 2	6	5.2174	3.36991	Os04g0109100	LOC_Os04g01874	Os.52257.1.S1_at	NA	heterocyclic compound binding	organic cyclic compound binding	small molecule binding	nucleotide binding	nucleoside phosphate binding	phosphotransferase activity, alcohol group as acceptor	protein kinase activity	transferase activity, transferring phosphorus-containing groups	protein serine/threonine kinase activity	kinase activity	carbohydrate derivative binding	nucleoside binding	ATP binding	adenyl ribonucleotide binding	adenyl nucleotide binding	ribonucleoside binding	purine ribonucleoside triphosphate binding	ribonucleotide binding	purine nucleotide binding	purine ribonucleotide binding	purine nucleoside binding	purine ribonucleoside binding	binding	carbohydrate binding
TRIDC3BG071990	Glutathione S-transferase family protein	8	-1.27227	NA	Os01g0933900	LOC_Os01g70770	Os.4698.1.S1_at	AT3G03190
TRIDC3BG072060	unknown function	3	1.92994	NA	NA	0	0	NA
TRIDC3BG072490	PsbP-like protein 1	3	4.49642	NA	Os01g0934400	LOC_Os01g70820	No hit	AT3G05410	calcium ion binding
TRIDC3BG072510	methyl esterase 3	3	4.31049	-1.4648	NA	0	0	AT2G23600
TRIDC3BG073210	Leucine-rich repeat receptor-like protein kinase family protein	8	-3.50374	NA	Os05g0104200	LOC_Os05g01370	OsAffx.26676.1.S1_at	NA
TRIDC3BG073410	unknown function	3	3.82796	NA	Os01g0595800	LOC_Os01g41260	OsAffx.9163.1.S1_at	NA
TRIDC3BG073520	unknown function	8	-2.99489	NA	NA	0	0	NA
TRIDC3BG073530	unknown function	8	-2.99358	NA	Os01g0595800	LOC_Os01g41260	OsAffx.9163.1.S1_at	NA
TRIDC3BG073560	unknown function	8	-6.56629	NA	Os01g0595800	LOC_Os01g41260	OsAffx.9163.1.S1_at	NA
TRIDC3BG073570	unknown function	8	-2.75814	NA	Os01g0595800	LOC_Os01g41260	OsAffx.9163.1.S1_at	NA
TRIDC3BG076030	Glutamyl/glutaminyl-tRNA synthetase, class Ic	8	-4.06223	NA	NA	0	0	NA
TRIDC3BG076570	Glucan endo-1,3-beta-glucosidase GI	4	-3.26028	2.62091	Os01g0940700	LOC_Os01g71340	Os.2416.1.S1_a_at	AT3G57270	metabolic process	primary metabolic process	organic substance metabolic process
TRIDC3BG076720	Glucan endo-1,3-beta-glucosidase GI	4	-3.32822	4.68398	Os01g0940700	LOC_Os01g71340	Os.2416.1.S1_a_at	AT3G57270	metabolic process	primary metabolic process	organic substance metabolic process
TRIDC3BG076790	Glucan endo-1,3-beta-glucosidase GV	4	-2.60808	4.19377	Os01g0940800	LOC_Os01g71350	Os.32115.1.S1_at	AT3G57270	metabolic process	primary metabolic process	organic substance metabolic process
TRIDC3BG077040	Glucan endo-1,3-beta-glucosidase GI	8	-4.255	4.666	NA	0	0	AT3G57270
TRIDC3BG077230	Protein FAR1-RELATED SEQUENCE 5	8	-3.13145	6.29542	NA	0	0	NA
TRIDC3BG079850	undescribed protein	8	-1.88445	NA	NA	0	0	NA
TRIDC3BG080650	unknown function	5	-1.34037	6.60865	NA	0	0	NA
TRIDC3BG080760	tRNA pseudouridine synthase B	7	-1.95898	NA	Os05g0108000	LOC_Os05g01750	Os.7440.1.S1_at	AT5G14460
TRIDC3BG081100	unknown function	2	-1.96811	-3.34949	NA	0	0	NA
TRIDC3BG081120	undescribed protein	7	-4.45107	-3.42883	NA	0	0	NA
TRIDC3BG081440	Cytochrome P450 superfamily protein	7	-1.06068	NA	NA	0	0	NA
TRIDC3BG081460	Cytochrome P450 superfamily protein	8	-1.13475	NA	NA	0	0	NA	secondary metabolic process	diterpenoid metabolic process
TRIDC3BG082380	NB-ARC domain-containing disease resistance protein	3	1.64628	NA	NA	0	0	NA
TRIDC3BG082410	Disease resistance protein	3	1.38852	NA	Os04g0325300	LOC_Os04g25900	Os.53255.1.S1_at	NA	nucleotide binding	nucleoside phosphate binding	small molecule binding	heterocyclic compound binding	organic cyclic compound binding
TRIDC3BG082800	Disease resistance protein RPP13	8	-2.13129	1.70239	Os08g0373400	LOC_Os08g28600	OsAffx.29403.1.S1_at	NA
TRIDC3BG082850	Disease resistance protein RPP13	8	-2.85389	NA	Os03g0212200	LOC_Os03g11360	Os.16437.1.S1_at	NA
TRIDC3BG082960	unknown function	3	6.69525	NA	Os01g0962100	LOC_Os01g73110	Os.29815.1.S1_at	NA
TRIDC3BG082980	Chlorophyllide a oxygenase, chloroplastic	3	2.35956	NA	Os10g0567100	LOC_Os10g41760	Os.46568.1.S1_at	AT1G44446
TRIDC3BG082990	3-oxo-Delta(4,5)-steroid 5-beta-reductase	2	3.20239	-2.81044	Os03g0436400	LOC_Os03g32170	No hit	AT4G24220
TRIDC3BG083030	undescribed protein	8	-7.88247	NA	NA	0	0	NA
TRIDC3BG083180	Proline iminopeptidase	3	6.15351	NA	NA	0	0	NA
TRIDC3BG083870	DNA-directed RNA polymerase V subunit 1	3	6.07083	NA	Os01g0965000	LOC_Os01g73430	OsAffx.24029.2.S1_x_at	NA	heterocyclic compound binding	organic cyclic compound binding	transferase activity, transferring phosphorus-containing groups
TRIDC3BG083950	Histone-lysine N-methyltransferase ATXR6	3	1.20019	NA	Os01g0965500	LOC_Os01g73460	Os.26985.1.S1_at	NA	nucleotide binding	nucleoside phosphate binding	small molecule binding	adenyl ribonucleotide binding	adenyl nucleotide binding	purine nucleotide binding	purine ribonucleotide binding	purine ribonucleoside binding	purine nucleoside binding	ribonucleotide binding	ribonucleoside binding	nucleoside binding	carbohydrate derivative binding	ATP binding	purine ribonucleoside triphosphate binding	heterocyclic compound binding	organic cyclic compound binding	kise activity	transferase activity, transferring phosphorus-containing groups
TRIDC3BG084320	undescribed protein	6	3.60723	NA	NA	0	0	NA
TRIDC3BG084620	unknown function	3	4.14312	NA	NA	0	0	NA
TRIDC3BG084940	Disease resistance protein RPM1	3	7.14987	NA	Os12g0559400	LOC_Os12g37280	OsAffx.19998.1.S1_at	NA
TRIDC3BG085010	Disease resistance protein RPM1	3	6.00148	NA	Os12g0559400	LOC_Os12g37280	OsAffx.19998.1.S1_at	NA
TRIDC3BG085030	Disease resistance protein	3	3.73628	NA	NA	0	0	NA
TRIDC3BG085040	Disease resistance protein RPP13	3	1.94917	NA	NA	0	0	NA
TRIDC3BG085280	Glycerol-3-phosphate dehydrogenase [NAD(+)]	3	1.62941	NA	Os07g0203900	LOC_Os07g10400	Os.14644.2.S1_x_at	NA	nucleotide binding	nucleoside phosphate binding	small molecule binding	heterocyclic compound binding	organic cyclic compound binding
TRIDC3BG085300	Pentatricopeptide repeat-containing protein	6	1.98509	NA	Os08g0191900	LOC_Os08g09270	Os.14496.1.S1_at	AT3G59040	heterocyclic compound binding	organic cyclic compound binding	binding
TRIDC3BG085340	Protein kinase family protein	8	-2.56206	NA	NA	0	0	NA	phosphate-containing compound metabolic process	phosphorus metabolic process	phosphorylation
TRIDC3BG085350	receptor kinase 2	6	5.69555	NA	NA	0	0	NA	heterocyclic compound binding	organic cyclic compound binding	small molecule binding	nucleotide binding	nucleoside phosphate binding	phosphotransferase activity, alcohol group as acceptor	protein kinase activity	transferase activity, transferring phosphorus-containing groups	protein serine/threonine kinase activity	kinase activity	carbohydrate derivative binding	nucleoside binding	ATP binding	adenyl ribonucleotide binding	adenyl nucleotide binding	ribonucleoside binding	purine ribonucleoside triphosphate binding	ribonucleotide binding	purine nucleotide binding	purine ribonucleotide binding	purine nucleoside binding	purine ribonucleoside binding	binding	pattern binding	polysaccharide binding	carbohydrate binding
TRIDC3BG085360	receptor-like protein kinase 1	3	2.80892	NA	NA	0	0	NA	nucleotide binding	nucleoside phosphate binding	small molecule binding	adenyl ribonucleotide binding	adenyl nucleotide binding	purine nucleotide binding	purine ribonucleotide binding	purine ribonucleoside binding	purine nucleoside binding	ribonucleotide binding	ribonucleoside binding	nucleoside binding	carbohydrate derivative binding	ATP binding	purine ribonucleoside triphosphate binding	heterocyclic compound binding	organic cyclic compound binding	kise activity	protein tyrosine kise activity	transferase activity, transferring phosphorus-containing groups	calcium ion binding
TRIDC3BG085620	unknown function	6	1.03222	NA	Os01g0971000	LOC_Os01g73940	Os.12303.1.S1_at	NA
TRIDC3BG085760	Disease resistance protein	3	6.16574	NA	Os11g0213700	LOC_Os11g10760	Os.20557.1.S1_s_at	NA	nucleotide binding	nucleoside phosphate binding	small molecule binding	adenyl ribonucleotide binding	adenyl nucleotide binding	purine nucleotide binding	purine ribonucleotide binding	purine ribonucleoside binding	purine nucleoside binding	ribonucleotide binding	ribonucleoside binding	nucleoside binding	carbohydrate derivative binding	heterocyclic compound binding	organic cyclic compound binding	anion binding
TRIDC3BG085870	pumilio 1	8	-3.0261	NA	Os01g0971900	LOC_Os01g74030	Os.14111.1.S1_s_at	NA
TRIDC3BG086030	heat shock protein 90.1	8	-3.03628	NA	NA	0	0	NA	response to stress
TRIDC3BG086330	2-succinylbenzoate--CoA ligase	6	6.45767	NA	Os09g0555800	LOC_Os09g38350	OsAffx.18046.1.S1_at	AT1G66120
TRIDC3BG086390	AP-3 complex subunit beta-2	8	-1.14726	NA	Os01g0973300	LOC_Os01g74180	Os.48009.1.S1_at	AT3G55480
TRIDC3BG086540	undescribed protein	3	1.84172	NA	NA	0	0	NA
TRIDC3BG086770	Cytochrome P450 superfamily protein	8	-6.59695	NA	Os01g0627500	LOC_Os01g43710	Os.6452.1.S1_at	AT3G14620
TRIDC3BG086880	Pectin acetylesterase 5	8	-1.20703	1.35974	Os01g0892500	LOC_Os01g66840	OsAffx.1083.1.S1_at	NA
TRIDC3BG086980	histone H2A 6	3	4.88762	NA	Os03g0279200	LOC_Os03g17100	Os.12821.1.S1_at	AT5G27670	nucleosome	DNA packaging complex	protein-DNA complex	chromatin	heterocyclic compound binding	organic cyclic compound binding	protein heterodimerization activity
TRIDC3BG087710	SKP1-like 11	3	9.17003	NA	NA	0	0	NA
TRIDC3BG087720	Protein phosphatase 2C family protein	8	-4.84725	NA	Os01g0976700	LOC_Os01g74530	Os.14216.1.S1_at	AT3G55050	phosphate-containing compound metabolic process	phosphorus metabolic process
TRIDC3BG087730	GATA transcription factor 17	8	-3.1598	NA	NA	0	0	NA
TRIDC4AG001060	3-ketoacyl-CoA synthase 10	6	1.37442	NA	Os03g0181500	LOC_Os03g08360	Os.4764.1.S1_at	AT2G26250
TRIDC4AG003640	Disease resistance protein RPM1	3	4.17066	NA	NA	0	0	NA
TRIDC4AG003670	Disease resistance protein (CC-NBS-LRR class) family	8	-1.7104	1.365	NA	0	0	NA
TRIDC4AG004560	unknown function	8	-5.99864	NA	Os08g0462000	LOC_Os08g35980	Os.48030.1.A1_at	NA
TRIDC4AG004780	FAD/NAD(P)-binding oxidoreductase family protein	7	-8.33273	-5.75786	Os03g0154100	LOC_Os03g05920	Os.31992.1.S1_at	AT4G38540
TRIDC4AG004960	Transcription factor DP	8	-1.70317	NA	Os03g0152100	LOC_Os03g05760	Os.26417.1.S1_at	NA	response to stress
TRIDC4AG005030	4-coumarate--CoA ligase-like 1	8	-2.25407	NA	Os03g0152400	LOC_Os03g05780	Os.11459.1.S1_at	AT4G05160	secondary metabolic process	response to stress
TRIDC4AG005050	unknown function	3	1.00274	NA	Os03g0152600	LOC_Os03g05800	Os.56167.1.S1_at	AT2G36895
TRIDC4AG005140	3-hydroxybenzoate 6-hydroxylase 1	3	1.75223	NA	Os03g0153500	LOC_Os03g05880	Os.16891.1.S1_at	AT4G38540	nucleotide binding	nucleoside phosphate binding	small molecule binding	heterocyclic compound binding	organic cyclic compound binding
TRIDC4AG005550	Heat shock 70 kDa protein	3	6.75241	NA	NA	0	0	NA
TRIDC4AG005630	CRT (chloroquine-resistance transporter)-like transporter 2	6	1.61058	NA	Os03g0199000	LOC_Os03g10230	Os.49353.1.S1_at	AT4G24460
TRIDC4AG006150	Mitochondrial import inner membrane translocase subunit TIM22-2	7	-1.02105	NA	Os03g0194500	LOC_Os03g09870	OsAffx.3179.1.S1_s_at	NA
TRIDC4AG006430	Protein of unknown function (DUF616)	3	3.02488	NA	Os02g0745800	LOC_Os02g51160	OsAffx.24822.1.S1_at	NA
TRIDC4AG007040	ABC transporter C family member 3	3	5.37001	NA	Os01g0173900	LOC_Os01g07870	Os.15532.1.S1_at	AT3G13100	nucleotide binding	nucleoside phosphate binding	small molecule binding	adenyl ribonucleotide binding	adenyl nucleotide binding	purine nucleotide binding	purine ribonucleotide binding	purine ribonucleoside binding	purine nucleoside binding	ribonucleotide binding	ribonucleoside binding	nucleoside binding	carbohydrate derivative binding	ATP binding	purine ribonucleoside triphosphate binding	heterocyclic compound binding	organic cyclic compound binding
TRIDC4AG007240	unknown function	8	-2.27676	NA	NA	0	0	AT2G03420
TRIDC4AG007670	soluble N-ethylmaleimide-sensitive factor adaptor protein 33	3	3.26533	NA	Os02g0437200	LOC_Os02g24080	Os.21394.1.S1_at	NA
TRIDC4AG007820	unknown function	8	-1.77243	NA	Os03g0213200	LOC_Os03g11450	OsAffx.25057.1.S1_at	AT5G07950
TRIDC4AG008170	undescribed protein	3	2.63606	NA	NA	0	0	NA
TRIDC4AG008550	SprT-like domain-containing protein Spartan	6	1.19848	NA	Os03g0219800	LOC_Os03g12010	Os.49367.1.S1_a_at	NA	binding
TRIDC4AG009450	FAR1-related sequence 5	3	9.45374	NA	NA	0	0	NA
TRIDC4AG009460	FAR1-related sequence 3	3	9.79906	NA	NA	0	0	NA
TRIDC4AG009540	undescribed protein	7	-1.2107	NA	NA	0	0	NA
TRIDC4AG009590	Glucan endo-1,3-beta-glucosidase 7	8	-1.56805	NA	Os03g0227400	LOC_Os03g12620	Os.24051.1.S1_x_at	AT2G16230
TRIDC4AG009850	Protein NRT1/ PTR FAMILY 8.3	3	6.90729	NA	NA	0	0	NA
TRIDC4AG011230	Phosphomevalonate kinase	3	1.1384	NA	Os03g0253100	None	No hit	AT1G31910	nucleotide binding	nucleoside phosphate binding	small molecule binding	adenyl ribonucleotide binding	adenyl nucleotide binding	purine nucleotide binding	purine ribonucleotide binding	purine ribonucleoside binding	purine nucleoside binding	ribonucleotide binding	ribonucleoside binding	nucleoside binding	carbohydrate derivative binding	ATP binding	purine ribonucleoside triphosphate binding	heterocyclic compound binding	organic cyclic compound binding	kise activity	transferase activity, transferring phosphorus-containing groups
TRIDC4AG011720	Leucoanthocyanidin reductase	7	-2.89057	-3.97508	Os03g0259400	LOC_Os03g15360	OsAffx.25096.1.S1_at	NA
TRIDC4AG012140	ABC2 homolog 4	3	1.7947	NA	NA	0	0	NA
TRIDC4AG012800	undescribed protein	6	2.46388	NA	NA	0	0	NA	heterocyclic compound binding	organic cyclic compound binding	small molecule binding	transferase activity, transferring phosphorus-containing groups	carbohydrate derivative binding	nucleoside binding	ribonucleoside binding	binding
TRIDC4AG012860	Protein kinase superfamily protein	8	-1.36348	NA	NA	0	0	NA	phosphate-containing compound metabolic process	phosphorus metabolic process	phosphorylation
TRIDC4AG013950	unknown function	3	3.42614	NA	Os03g0281300	LOC_Os03g17270	Os.23503.1.S1_at	NA
TRIDC4AG014330	hydrolase family protein / HAD-superfamily protein	3	1.41956	NA	Os03g0284500	LOC_Os03g17590	Os.50465.1.S1_x_at	AT3G45740
TRIDC4AG014740	Elongation factor 1-alpha	6	1.2237	NA	Os03g0177900	LOC_Os03g08050	Os.12625.1.S1_a_at	AT1G07920	heterocyclic compound binding	organic cyclic compound binding	small molecule binding	nucleotide binding	nucleoside phosphate binding	carbohydrate derivative binding	nucleoside binding	ribonucleoside binding	purine ribonucleoside triphosphate binding	ribonucleotide binding	purine nucleotide binding	purine ribonucleotide binding	purine nucleoside binding	purine ribonucleoside binding	binding	pyrophosphatase activity	hydrolase activity, acting on acid anhydrides, in phosphorus-containing anhydrides	hydrolase activity, acting on acid anhydrides
TRIDC4AG015510	FAR1-related sequence 4	3	5.57805	NA	NA	0	0	NA
TRIDC4AG015520	Protein FAR1-RELATED SEQUENCE 3	3	4.76078	NA	NA	0	0	NA
TRIDC4AG015780	Malonyl CoA-acyl carrier protein transacylase	8	-1.21772	NA	Os03g0297400	LOC_Os03g18590	Os.7592.1.S1_at	AT2G30200
TRIDC4AG016370	FAR1-related sequence 5	8	-6.89249	NA	NA	0	0	NA
TRIDC4AG016440	Glycine-rich protein family	8	-10.8774	NA	Os03g0304100	LOC_Os03g19170	Os.57195.1.S1_at	NA
TRIDC4AG017680	F-box family protein	3	2.41518	NA	Os03g0321300	LOC_Os03g20500	Os.5812.1.S1_at	AT1G78100
TRIDC4AG018080	Phospholipid-transporting ATPase 1	7	-1.7869	NA	Os03g0326200	LOC_Os03g20970	Os.26655.2.S1_x_at	AT5G04930
TRIDC4AG018630	Vicilin	8	-3.6861	NA	Os03g0336100	LOC_Os03g21790	Os.13756.1.S1_s_at	AT2G28490
TRIDC4AG019270	Protein kinase superfamily protein	6	1.8859	1.00105	NA	0	0	NA	heterocyclic compound binding	organic cyclic compound binding	small molecule binding	nucleotide binding	nucleoside phosphate binding	phosphotransferase activity, alcohol group as acceptor	protein kinase activity	transferase activity, transferring phosphorus-containing groups	protein serine/threonine kinase activity	kinase activity	carbohydrate derivative binding	nucleoside binding	ATP binding	adenyl ribonucleotide binding	adenyl nucleotide binding	ribonucleoside binding	purine ribonucleoside triphosphate binding	ribonucleotide binding	purine nucleotide binding	purine ribonucleotide binding	purine nucleoside binding	purine ribonucleoside binding	binding
TRIDC4AG019430	SAC3/GANP/Nin1/mts3/eIF-3 p25 family	3	2.86165	NA	Os03g0352200	LOC_Os03g22870	Os.6507.1.S1_at	NA
TRIDC4AG020570	Nucleolar protein 58	8	-4.8177	NA	Os03g0350300	LOC_Os03g22740	Os.10111.1.S1_at	AT5G27140
TRIDC4AG020660	undescribed protein	6	5.09492	NA	NA	0	0	NA
TRIDC4AG020840	RNA 2'-phosphotransferase, Tpt1 / KptA family	8	-5.36139	NA	NA	0	0	NA
TRIDC4AG022980	Metallo-beta-lactamase-like	3	5.87851	NA	NA	0	0	NA
TRIDC4AG024200	pumilio 12	8	-4.45563	NA	Os11g0579900	LOC_Os11g37090	Os.54176.1.S1_at	AT5G56510
TRIDC4AG024490	Lung seven transmembrane receptor family protein	3	1.58409	NA	Os11g0546100	LOC_Os11g34360	Os.7038.1.S1_at	AT2G01070
TRIDC4AG024990	undescribed protein	3	2.42594	NA	NA	0	0	NA
TRIDC4AG025250	Protein DEHYDRATION-INDUCED 19	6	1.50818	NA	NA	0	0	NA
TRIDC4AG025680	Inositol monophosphatase family protein	8	-3.19496	NA	Os03g0587000	LOC_Os03g39000	Os.8893.1.S1_at	AT3G02870	phosphate-containing compound metabolic process	phosphorus metabolic process	phosphorylation	response to stress
TRIDC4AG025990	undescribed protein	3	4.10902	NA	NA	0	0	NA
TRIDC4AG026420	Protein kinase superfamily protein	8	-5.82224	NA	NA	0	0	NA	phosphate-containing compound metabolic process	phosphorus metabolic process	phosphorylation
TRIDC4AG026840	kinesin 5	3	2.49344	NA	Os11g0648100	LOC_Os11g42800	Os.53158.1.S1_at	AT5G27950	nucleotide binding	nucleoside phosphate binding	small molecule binding	adenyl ribonucleotide binding	adenyl nucleotide binding	purine nucleotide binding	purine ribonucleotide binding	purine ribonucleoside binding	purine nucleoside binding	ribonucleotide binding	ribonucleoside binding	nucleoside binding	carbohydrate derivative binding	ATP binding	purine ribonucleoside triphosphate binding	heterocyclic compound binding	organic cyclic compound binding
TRIDC4AG027020	Cyclophilin-like peptidyl-prolyl cis-trans isomerase family protein	3	3.40331	NA	Os11g0602900	LOC_Os11g38990	Os.27219.1.S1_at	AT1G26940
TRIDC4AG027120	Pectin lyase-like superfamily protein	3	1.15862	NA	Os11g0658800	LOC_Os11g43750	Os.21183.1.S1_at	AT3G16850
TRIDC4AG027140	MADS-box transcription factor family protein	6	1.04289	1.09112	Os11g0658700	LOC_Os11g43740	OsAffx.19355.1.S1_at	AT1G69540	heterocyclic compound binding	organic cyclic compound binding	binding
TRIDC4AG027910	undescribed protein	8	-8.40644	NA	NA	0	0	NA
TRIDC4AG028220	unknown function	3	1.09374	NA	Os11g0703600	LOC_Os11g47730	Os.8604.1.S1_a_at	NA
TRIDC4AG028370	GRAS family transcription factor	8	-1.10103	NA	Os11g0705900	LOC_Os11g47900	Os.51719.1.S1_at	AT5G59450
TRIDC4AG029050	Carboxypeptidase Y homolog A	3	1.49381	NA	Os03g0386800	LOC_Os03g26930	Os.52364.1.S1_at	NA
TRIDC4AG031220	ATP-dependent DNA helicase PIF1	8	-5.49603	NA	Os04g0206200	LOC_Os04g12920	Os.26032.1.S1_at	NA
TRIDC4AG032330	Pyruvate kinase family protein	3	1.48374	NA	Os11g0216000	LOC_Os11g10980	Os.9996.2.S1_at	NA	transferase activity, transferring phosphorus-containing groups
TRIDC4AG032350	Epstein-Barr virus EBNA-1-like protein	8	-4.9392	NA	NA	0	0	NA
TRIDC4AG033130	undescribed protein	7	-1.19979	NA	NA	0	0	NA
TRIDC4AG033790	Acyl-CoA N-acyltransferases (NAT) superfamily protein	3	5.12431	NA	Os03g0794400	LOC_Os03g58030	OsAffx.21102.1.A1_at	AT2G32030
TRIDC4AG033820	undescribed protein	6	2.61398	NA	NA	0	0	NA
TRIDC4AG033830	undescribed protein	3	9.33244	NA	NA	0	0	NA
TRIDC4AG033850	undescribed protein	3	9.78865	NA	NA	0	0	NA
TRIDC4AG033900	undescribed protein	3	6.93886	NA	NA	0	0	NA
TRIDC4AG034250	Cytochrome P450 superfamily protein	8	-1.7982	NA	NA	0	0	NA	gibberellin metabolic process	diterpenoid metabolic process
TRIDC4AG034300	receptor kinase 2	8	-1.0909	NA	Os11g0194900	LOC_Os11g08950	Os.17533.1.S1_at	AT1G21590	phosphate-containing compound metabolic process	phosphorus metabolic process	phosphorylation
TRIDC4AG034660	Eukaryotic aspartyl protease family protein	8	-2.43567	NA	Os11g0183900	LOC_Os11g08100	Os.10861.1.S1_at	AT1G77480
TRIDC4AG034900	MLO-like protein 4	3	1.14778	NA	Os11g0181400	LOC_Os11g07912	No hit	AT1G11000
TRIDC4AG035400	Ribosome biogenesis protein BOP1 homolog	3	8.8756	NA	NA	0	0	NA	heterocyclic compound binding	organic cyclic compound binding
TRIDC4AG036420	Calcineurin-like metallo-phosphoesterase superfamily protein	8	-1.97194	NA	Os11g0261900	LOC_Os11g15570	Os.49352.1.S1_at	AT1G18480
TRIDC4AG036780	Phospholipase A1-II 6	2	4.98127	-2.85373	NA	0	0	NA
TRIDC4AG037380	methionine S-methyltransferase	8	-7.03345	NA	Os05g0105000	LOC_Os05g01470	Os.10352.1.S1_at	AT5G49810
TRIDC4AG037420	methionine S-methyltransferase	8	-6.2687	NA	Os05g0105000	LOC_Os05g01470	Os.10352.1.S1_at	AT5G49810
TRIDC4AG037510	methionine S-methyltransferase	8	-7.1202	NA	Os05g0105000	LOC_Os05g01470	Os.10352.1.S1_at	AT5G49810
TRIDC4AG037520	Protein of unknown function (DUF620)	3	1.92822	NA	Os03g0606100	LOC_Os03g40930	OsAffx.13276.1.S1_at	AT1G49840
TRIDC4AG037590	Ferredoxin-thioredoxin reductase, catalytic chain	3	8.75975	NA	NA	0	0	NA
TRIDC4AG037790	4-coumarate--CoA ligase-like 7	2	4.95145	NA	Os07g0280200	LOC_Os07g17970	Os.15398.1.S1_at	AT5G63380
TRIDC4AG038310	Sentrin-specific protease	3	7.52471	NA	NA	0	0	NA
TRIDC4AG040660	BTB/POZ domain-containing protein	3	2.79322	NA	Os03g0723600	LOC_Os03g51380	Os.27392.1.S1_at	NA
TRIDC4AG040700	Histone H2B.1	7	-2.78448	-1.60733	NA	0	0	AT5G59910
TRIDC4AG041170	alpha/beta-Hydrolases superfamily protein	7	-1.75572	-1.37164	Os01g0317800	LOC_Os01g21560	Os.37776.1.S1_at	AT5G14980
TRIDC4AG041260	unknown function	3	6.10099	NA	Os07g0515900	LOC_Os07g33210	No hit	NA
TRIDC4AG041640	Pentatricopeptide repeat-containing protein	8	-2.69031	NA	Os03g0712900	LOC_Os03g50500	Os.3075.1.S1_s_at	AT4G01570
TRIDC4AG041980	Regulator of Vps4 activity in the MVB pathway protein	8	-1.24956	NA	Os03g0710000	LOC_Os03g50210	Os.22831.1.S1_at	AT1G13340
TRIDC4AG041990	unknown function	3	4.40256	NA	NA	0	0	NA
TRIDC4AG043060	Proteasome subunit beta type-2	3	1.31333	NA	Os03g0695600	LOC_Os03g48930	Os.9323.1.S1_at	AT4G14800
TRIDC4AG043120	undescribed protein	3	8.3321	NA	NA	0	0	NA
TRIDC4AG043170	unknown function	8	-5.232	-2.21195	Os07g0515900	LOC_Os07g33210	No hit	NA
TRIDC4AG043210	unknown function	3	9.48758	NA	NA	0	0	NA
TRIDC4AG043230	Lysine--tRNA ligase	8	-2.10581	NA	NA	0	0	AT3G11710	phosphate-containing compound metabolic process	phosphorus metabolic process
TRIDC4AG043280	Glyoxylate/hydroxypyruvate reductase A	8	-3.7077	NA	Os07g0264100	LOC_Os07g16040	Os.26453.1.S1_at	AT1G72190
TRIDC4AG043580	Core-2/I-branching beta-1,6-N-acetylglucosaminyltransferase family protein	3	3.2051	NA	Os03g0692000	LOC_Os03g48560	Os.46676.1.A1_x_at	AT5G15050
TRIDC4AG043650	TPR repeat-containing thioredoxin TDX	3	2.80646	NA	NA	0	0	NA
TRIDC4AG044110	Protein NRT1/ PTR FAMILY 8.3	8	-6.1263	NA	NA	0	0	NA
TRIDC4AG044210	unknown function	8	-2.10251	NA	Os03g0684100	LOC_Os03g47980	Os.50357.1.S1_at	AT5G22820
TRIDC4AG044240	unknown function	3	4.57841	NA	Os03g0684300	LOC_Os03g47990	Os.54202.1.S1_at	AT1G08390
TRIDC4AG044660	ankyrin repeat family protein	8	-2.40515	NA	Os03g0680600	LOC_Os03g47720	OsAffx.22674.1.S1_at	NA	phosphate-containing compound metabolic process	phosphorus metabolic process	response to stress
TRIDC4AG044690	ankyrin repeat family protein	3	7.85252	NA	NA	0	0	NA	heterocyclic compound binding	organic cyclic compound binding	calcium ion binding
TRIDC4AG044700	Tetratricopeptide repeat protein 31	6	3.45541	2.67954	NA	0	0	NA	heterocyclic compound binding	organic cyclic compound binding	binding
TRIDC4AG045530	Pathogenesis-related thaumatin superfamily protein	8	-3.04791	NA	Os03g0661600	LOC_Os03g45960	Os.49615.1.S1_at	NA
TRIDC4AG045560	undescribed protein	6	1.09977	NA	Os03g0660700	LOC_Os03g45870	Os.5782.1.S1_at	NA
TRIDC4AG046130	37 kDa inner envelope membrane protein, chloroplastic	6	4.25807	1.42577	NA	0	0	AT3G63410
TRIDC4AG046650	Leucine-rich repeat receptor-like protein kinase family protein	6	1.79012	2.06745	Os01g0601625	LOC_Os01g41750	Os.24878.1.A1_at	NA
TRIDC4AG046660	Leucine-rich repeat receptor-like protein kinase family protein	1	-1.74054	4.35076	NA	0	0	NA
TRIDC4AG046810	Leucine-rich repeat receptor-like protein kinase family protein	3	9.63563	NA	NA	0	0	AT3G25670
TRIDC4AG046820	Leucine-rich receptor-like protein kinase family protein	3	6.13968	NA	NA	0	0	NA	nucleotide binding	nucleoside phosphate binding	small molecule binding	heterocyclic compound binding	organic cyclic compound binding	kinase activity	transferase activity, transferring phosphorus-containing groups
TRIDC4AG046900	Disease resistance protein (CC-NBS-LRR class) family	3	6.00962	NA	Os12g0481700	LOC_Os12g29710	OsAffx.31932.2.S1_at	NA	nucleotide binding	nucleoside phosphate binding	small molecule binding	adenyl ribonucleotide binding	adenyl nucleotide binding	purine nucleotide binding	purine ribonucleotide binding	purine ribonucleoside binding	purine nucleoside binding	ribonucleotide binding	ribonucleoside binding	nucleoside binding	carbohydrate derivative binding	heterocyclic compound binding	organic cyclic compound binding	anion binding
TRIDC4AG046970	Cathepsin B-like cysteine proteinase	6	9.62386	2.56059	NA	0	0	AT5G45890
TRIDC4AG046990	receptor kinase 2	6	8.66782	3.7643	NA	0	0	NA	heterocyclic compound binding	organic cyclic compound binding	small molecule binding	nucleotide binding	nucleoside phosphate binding	phosphotransferase activity, alcohol group as acceptor	protein kinase activity	transferase activity, transferring phosphorus-containing groups	protein serine/threonine kinase activity	kinase activity	carbohydrate derivative binding	nucleoside binding	ATP binding	adenyl ribonucleotide binding	adenyl nucleotide binding	ribonucleoside binding	purine ribonucleoside triphosphate binding	ribonucleotide binding	purine nucleotide binding	purine ribonucleotide binding	purine nucleoside binding	purine ribonucleoside binding	binding	pattern binding	polysaccharide binding	carbohydrate binding
TRIDC4AG047080	Leucine-rich repeat receptor-like protein kinase family protein	6	1.12878	NA	NA	0	0	NA
TRIDC4AG047280	Poly(A) RNA polymerase GLD2-B	3	3.56082	NA	Os09g0570600	LOC_Os09g39700	Os.54357.1.S1_at	AT3G45760
TRIDC4AG049180	ankyrin repeat family protein	3	3.51513	NA	NA	0	0	NA	heterocyclic compound binding	organic cyclic compound binding
TRIDC4AG050010	undescribed protein	3	2.15229	NA	NA	0	0	NA	kinase activity	transferase activity, transferring phosphorus-containing groups
TRIDC4AG050150	Nascent polypeptide-associated complex subunit beta	8	-1.01123	NA	Os03g0851000	LOC_Os03g63400	Os.12250.1.S1_at	AT1G17880	response to stress
TRIDC4AG051440	unknown function	8	-2.05437	1.0264	Os03g0844800	LOC_Os03g62760	Os.20700.1.S1_at	NA
TRIDC4AG052080	unknown function	3	8.44825	NA	NA	0	0	NA
TRIDC4AG052500	Voltage-gated potassium channel subunit beta-2	8	-1.83321	NA	NA	0	0	AT1G60730	response to stress
TRIDC4AG053550	undescribed protein	6	3.93419	NA	NA	0	0	NA	binding	pattern binding	polysaccharide binding	carbohydrate binding
TRIDC4AG056530	Disease resistance protein	3	5.27867	NA	NA	0	0	NA
TRIDC4AG056560	unknown function	8	-6.36682	NA	NA	0	0	NA
TRIDC4AG056960	Disease resistance protein	3	3.56216	NA	NA	0	0	NA	nucleotide binding	nucleoside phosphate binding	small molecule binding	heterocyclic compound binding	organic cyclic compound binding
TRIDC4AG056980	purple acid phosphatase 27	8	-6.2527	NA	Os08g0531000	LOC_Os08g41880	Os.10305.1.S1_at	AT5G50400	phosphate-containing compound metabolic process	phosphorus metabolic process
TRIDC4AG056990	purple acid phosphatase 27	2	5.47652	-2.70281	Os08g0531000	LOC_Os08g41880	Os.10305.1.S1_at	AT5G50400
TRIDC4AG057090	Disease resistance protein	3	8.68159	NA	NA	0	0	NA
TRIDC4AG057130	3'(2'),5'-bisphosphate nucleotidase	6	1.23063	1.06471	Os12g0183300	LOC_Os12g08280	Os.37640.1.S1_at	AT5G64000
TRIDC4AG057150	Cytochrome P450 superfamily protein	3	5.99748	NA	Os08g0507702	LOC_Os08g39694	Os.5661.1.S1_s_at	AT3G61035	heterocyclic compound binding	organic cyclic compound binding
TRIDC4AG057200	undescribed protein	3	6.73482	NA	NA	0	0	NA
TRIDC4AG057300	unknown function	6	3.48936	1.51552	NA	0	0	NA
TRIDC4AG057310	Leucine-rich repeat receptor-like protein kinase family protein	6	3.98064	NA	NA	0	0	NA	heterocyclic compound binding	organic cyclic compound binding	transferase activity, transferring phosphorus-containing groups	kinase activity	binding
TRIDC4AG057480	GDSL esterase/lipase	3	1.73516	NA	NA	0	0	NA
TRIDC4AG057610	unknown function	3	1.65444	NA	NA	0	0	NA
TRIDC4AG057640	Sec14p-like phosphatidylinositol transfer family protein	3	2.4885	NA	Os05g0267800	LOC_Os05g18470	Os.8487.1.S1_at	NA
TRIDC4AG057780	zinc finger (Ran-binding) family protein	3	2.24976	NA	Os06g0141200	LOC_Os06g04920	Os.10583.1.S1_at	NA
TRIDC4AG058190	Mitochondrial transcription termination factor family protein	8	-1.27782	NA	NA	0	0	NA
TRIDC4AG058300	unknown function	3	6.20349	NA	NA	0	0	NA
TRIDC4AG058740	Poly(A) RNA polymerase gld-4	3	4.77723	NA	NA	0	0	AT4G00060	transferase activity, transferring phosphorus-containing groups
TRIDC4AG058880	2-oxoglutarate (2OG) and Fe(II)-dependent oxygenase superfamily protein	3	5.97232	NA	NA	0	0	NA
TRIDC4AG059130	undescribed protein	3	2.71551	NA	Os06g0646100	LOC_Os06g43810	Os.49529.1.S1_at	NA
TRIDC4AG059380	protein kinase family protein	3	2.4534	NA	Os06g0140800	LOC_Os06g04880	Os.26392.1.S1_at	AT5G51270	nucleotide binding	nucleoside phosphate binding	small molecule binding	adenyl ribonucleotide binding	adenyl nucleotide binding	purine nucleotide binding	purine ribonucleotide binding	purine ribonucleoside binding	purine nucleoside binding	ribonucleotide binding	ribonucleoside binding	nucleoside binding	carbohydrate derivative binding	ATP binding	purine ribonucleoside triphosphate binding	heterocyclic compound binding	organic cyclic compound binding	kise activity	protein tyrosine kise activity	transferase activity, transferring phosphorus-containing groups
TRIDC4AG059700	ankyrin repeat family protein	6	7.75376	NA	Os12g0600100	LOC_Os12g40780	Os.51731.1.S1_at	NA	heterocyclic compound binding	organic cyclic compound binding	binding
TRIDC4AG059720	Tetratricopeptide repeat protein 28	6	8.7734	2.03971	Os12g0600100	LOC_Os12g40780	Os.51731.1.S1_at	NA	binding
TRIDC4AG060560	receptor-like protein kinase 1	8	-1.86706	NA	Os06g0557700	LOC_Os06g36320	Os.49786.1.S1_at	NA	phosphate-containing compound metabolic process	phosphorus metabolic process	phosphorylation
TRIDC4AG060650	Protein kinase superfamily protein	8	-4.17943	2.45999	NA	0	0	NA	phosphate-containing compound metabolic process	phosphorus metabolic process	defense response	phosphorylation	defense response to other organism	response to stress
TRIDC4AG060690	methionine S-methyltransferase	8	-5.45454	NA	NA	0	0	AT1G54570
TRIDC4AG060960	Serine/threonine-protein phosphatase 4 regulatory subunit 3B	3	4.64425	NA	NA	0	0	NA
TRIDC4AG061070	Disease resistance protein	8	-6.72138	NA	NA	0	0	AT3G07040	defense response	response to stress
TRIDC4AG061310	Leucine-rich repeat receptor-like protein kinase PXL2	3	6.41806	NA	NA	0	0	NA	kinase activity	transferase activity, transferring phosphorus-containing groups
TRIDC4AG061610	undescribed protein	3	8.18204	NA	NA	0	0	NA
TRIDC4AG061830	Lipid A export ATP-binding/permease protein MsbA	3	7.40876	NA	Os02g0189800	None	No hit	AT3G28360	nucleotide binding	nucleoside phosphate binding	small molecule binding	adenyl ribonucleotide binding	adenyl nucleotide binding	purine nucleotide binding	purine ribonucleotide binding	purine ribonucleoside binding	purine nucleoside binding	ribonucleotide binding	ribonucleoside binding	nucleoside binding	carbohydrate derivative binding	ATP binding	purine ribonucleoside triphosphate binding	heterocyclic compound binding	organic cyclic compound binding
TRIDC4AG061850	3-beta-hydroxysteroid-Delta(8),Delta(7)-isomerase	3	6.44793	NA	NA	0	0	NA
TRIDC4AG062100	60S ribosomal protein L36-3	8	-1.53481	NA	Os05g0459900	LOC_Os05g38520	Os.9260.1.S1_at	AT2G37600
TRIDC4AG062210	Disease resistance protein (CC-NBS-LRR class) family	8	-2.65412	NA	Os11g0211300	LOC_Os11g10550	Os.50870.2.S1_at	NA
TRIDC4AG062510	Histone H3	7	-2.39289	NA	Os06g0131001	None	No hit	NA
TRIDC4AG062760	Peptidyl-prolyl cis-trans isomerase-like 3	8	-2.33972	NA	Os06g0130500	LOC_Os06g04000	Os.4299.1.S1_at	AT1G01940
TRIDC4AG062850	Histone superfamily protein	7	-1.1058	NA	Os06g0130900	LOC_Os06g04030	Os.47392.1.A1_x_at	AT4G40040
TRIDC4AG063170	nudix hydrolase homolog 14	3	2.96947	NA	Os06g0129700	LOC_Os06g03910	Os.4289.1.S1_at	AT4G11980
TRIDC4AG063300	DnaJ-like protein 1	8	-7.16893	NA	Os03g0136800	LOC_Os03g04400	Os.47349.1.S1_at	AT5G23590
TRIDC4AG063360	T-complex protein 1 alpha subunit	3	2.32368	NA	Os04g0551800	LOC_Os04g46620	Os.22700.1.S1_at	NA	chromatin	nucleotide binding	nucleoside phosphate binding	small molecule binding	adenyl ribonucleotide binding	adenyl nucleotide binding	purine nucleotide binding	purine ribonucleotide binding	purine ribonucleoside binding	purine nucleoside binding	ribonucleotide binding	ribonucleoside binding	nucleoside binding	carbohydrate derivative binding	ATP binding	purine ribonucleoside triphosphate binding	heterocyclic compound binding	organic cyclic compound binding
TRIDC4AG063900	60S ribosomal protein L37	8	-3.08125	NA	NA	0	0	NA
TRIDC4AG064110	receptor kinase 3	3	1.16085	NA	NA	0	0	NA	nucleotide binding	nucleoside phosphate binding	small molecule binding	adenyl ribonucleotide binding	adenyl nucleotide binding	purine nucleotide binding	purine ribonucleotide binding	purine ribonucleoside binding	purine nucleoside binding	ribonucleotide binding	ribonucleoside binding	nucleoside binding	carbohydrate derivative binding	ATP binding	purine ribonucleoside triphosphate binding	heterocyclic compound binding	organic cyclic compound binding	kise activity	protein tyrosine kise activity	transferase activity, transferring phosphorus-containing groups
TRIDC4AG064440	Protein NRT1/ PTR FAMILY 2.5	3	1.60591	NA	Os01g0960900	None	No hit	AT3G45650
TRIDC4AG064460	Protein NRT1/ PTR FAMILY 2.6	3	3.1991	NA	Os01g0960900	None	No hit	AT3G45650
TRIDC4AG064470	Protein NRT1/ PTR FAMILY 2.3	3	5.02323	NA	Os01g0960900	None	No hit	AT3G45650
TRIDC4AG064740	Chalcone synthase 4	8	-5.45572	NA	NA	0	0	NA
TRIDC4AG064850	Glutamate formimidoyltransferase	3	2.61034	NA	Os06g0128000	LOC_Os06g03740	OsAffx.27445.1.S1_at	NA
TRIDC4AG064860	Chaperone protein DnaJ	3	1.21386	NA	Os06g0116800	LOC_Os06g02620	Os.44821.1.A1_x_at	AT5G48030	nucleotide binding	nucleoside phosphate binding	small molecule binding	adenyl ribonucleotide binding	adenyl nucleotide binding	purine nucleotide binding	purine ribonucleotide binding	purine ribonucleoside binding	purine nucleoside binding	ribonucleotide binding	ribonucleoside binding	nucleoside binding	carbohydrate derivative binding	ATP binding	purine ribonucleoside triphosphate binding	heterocyclic compound binding	organic cyclic compound binding
TRIDC4AG064870	ATP-dependent Clp protease ATP-binding subunit ClpC	8	-8.51257	NA	NA	0	0	AT4G14670
TRIDC4AG065070	Glutathione S-transferase family protein	8	-6.74045	NA	Os10g0528100	LOC_Os10g38470	Os.5441.1.S1_at	NA	secondary metabolic process
TRIDC4AG065550	Exocyst complex component 8	3	1.51311	NA	Os07g0200000	LOC_Os07g10110	Os.20645.1.S1_at	AT1G10385
TRIDC4AG065580	GDT1-like protein 5	3	1.32935	NA	Os08g0433100	LOC_Os08g33630	Os.48111.1.S1_at	AT1G25520
TRIDC4AG065590	Disease resistance protein	3	5.68097	NA	NA	0	0	AT3G07040
TRIDC4AG065770	Disease resistance protein	6	1.14989	1.02411	NA	0	0	AT3G07040
TRIDC4AG065800	Disease resistance protein	6	1.34799	NA	NA	0	0	AT3G07040
TRIDC4AG065870	Protein of unknown function (DUF1138)	8	-4.48609	NA	NA	0	0	NA
TRIDC4AG065970	Cytochrome P450 superfamily protein	3	4.78689	NA	Os03g0568400	LOC_Os03g37070	OsAffx.10472.1.S1_at	NA	heterocyclic compound binding	organic cyclic compound binding
TRIDC4AG066170	receptor-like protein kinase 2	7	-2.79584	-1.57103	NA	0	0	NA
TRIDC4AG066180	Leucine-rich receptor-like protein kinase family protein	8	-8.83362	NA	NA	0	0	NA	phosphate-containing compound metabolic process	phosphorus metabolic process	phosphorylation
TRIDC4AG066550	Disease resistance protein (CC-NBS-LRR class) family	8	-6.24974	NA	Os06g0287500	LOC_Os06g17950	Os.34061.1.S1_at	NA
TRIDC4AG067070	unknown function	3	1.80097	NA	Os06g0113600	LOC_Os06g02340	Os.23621.1.S1_a_at	NA
TRIDC4AG067200	Glutathione S-transferase family protein	3	7.31312	NA	Os10g0530600	LOC_Os10g38720	Os.46825.1.S1_at	NA
TRIDC4AG067220	Glutathione S-transferase family protein	3	6.14426	NA	Os10g0530600	LOC_Os10g38720	Os.46825.1.S1_at	NA
TRIDC4AG067290	Guanine nucleotide-binding protein alpha-2 subunit	3	2.10871	NA	NA	0	0	AT1G31930	nucleotide binding	nucleoside phosphate binding	small molecule binding	purine nucleotide binding	purine ribonucleotide binding	purine ribonucleoside binding	purine nucleoside binding	ribonucleotide binding	ribonucleoside binding	nucleoside binding	carbohydrate derivative binding	purine ribonucleoside triphosphate binding	heterocyclic compound binding	organic cyclic compound binding
TRIDC4AG067400	6-phosphogluconate dehydrogenase, decarboxylating 1	8	-1.5984	NA	Os06g0111500	LOC_Os06g02144	Os.7894.1.S1_at	AT3G02360	phosphate-containing compound metabolic process	phosphorus metabolic process	nicotinamide nucleotide metabolic process	pyridine-containing compound metabolic process	pyridine nucleotide metabolic process	oxidoreduction coenzyme metabolic process
TRIDC4AG067690	S-adenosyl-L-methionine-dependent methyltransferases superfamily protein	8	-1.4762	NA	Os06g0103900	LOC_Os06g01450	Os.49839.1.S1_at	AT4G10440
TRIDC4AG067800	unknown function	7	-1.72752	NA	NA	0	0	NA
TRIDC4AG067860	EYES ABSENT homolog	8	-2.43683	NA	Os06g0110100	LOC_Os06g02028	Os.12721.1.S1_at	AT2G35320	phosphate-containing compound metabolic process	phosphorus metabolic process	response to stress
TRIDC4AG068010	Ribosomal L5P family protein	8	-1.36095	NA	NA	0	0	AT2G07725
TRIDC4AG068020	Disease resistance protein	8	-3.02021	NA	NA	0	0	NA
TRIDC4AG068040	Disease resistance protein	3	5.4996	NA	NA	0	0	NA	nucleotide binding	nucleoside phosphate binding	small molecule binding	adenyl ribonucleotide binding	adenyl nucleotide binding	purine nucleotide binding	purine ribonucleotide binding	purine ribonucleoside binding	purine nucleoside binding	ribonucleotide binding	ribonucleoside binding	nucleoside binding	carbohydrate derivative binding	heterocyclic compound binding	organic cyclic compound binding
TRIDC4AG068250	ATP-dependent zinc metalloprotease FtsH 3	8	-1.05436	NA	Os06g0109400	LOC_Os06g01980	Os.4407.1.S1_at	AT3G01610
TRIDC4AG068600	receptor kinase 2	3	3.50625	NA	Os08g0205150	LOC_Os08g10440	Os.23329.1.S1_s_at	NA	nucleotide binding	nucleoside phosphate binding	small molecule binding	adenyl ribonucleotide binding	adenyl nucleotide binding	purine nucleotide binding	purine ribonucleotide binding	purine ribonucleoside binding	purine nucleoside binding	ribonucleotide binding	ribonucleoside binding	nucleoside binding	carbohydrate derivative binding	heterocyclic compound binding	organic cyclic compound binding	anion binding	kise activity	transferase activity, transferring phosphorus-containing groups
TRIDC4AG068730	Disease resistance protein	6	1.22061	NA	Os08g0205150	LOC_Os08g10440	Os.23329.1.S1_s_at	NA	heterocyclic compound binding	organic cyclic compound binding	small molecule binding	nucleotide binding	nucleoside phosphate binding	carbohydrate derivative binding	nucleoside binding	adenyl ribonucleotide binding	adenyl nucleotide binding	ribonucleoside binding	ribonucleotide binding	purine nucleotide binding	purine ribonucleotide binding	purine nucleoside binding	purine ribonucleoside binding	binding
TRIDC4AG068820	Disease resistance protein	3	1.68674	NA	Os08g0205150	LOC_Os08g10440	Os.23329.1.S1_s_at	NA	nucleotide binding	nucleoside phosphate binding	small molecule binding	adenyl ribonucleotide binding	adenyl nucleotide binding	purine nucleotide binding	purine ribonucleotide binding	purine ribonucleoside binding	purine nucleoside binding	ribonucleotide binding	ribonucleoside binding	nucleoside binding	carbohydrate derivative binding	heterocyclic compound binding	organic cyclic compound binding	anion binding
TRIDC4AG068830	receptor kinase 2	3	5.74283	NA	NA	0	0	NA	nucleotide binding	nucleoside phosphate binding	small molecule binding	heterocyclic compound binding	organic cyclic compound binding	kinase activity	transferase activity, transferring phosphorus-containing groups
TRIDC4AG068940	Disease resistance protein RPM1	3	2.01594	NA	Os08g0373400	LOC_Os08g28600	OsAffx.29403.1.S1_at	NA	nucleotide binding	nucleoside phosphate binding	small molecule binding	adenyl ribonucleotide binding	adenyl nucleotide binding	purine nucleotide binding	purine ribonucleotide binding	purine ribonucleoside binding	purine nucleoside binding	ribonucleotide binding	ribonucleoside binding	nucleoside binding	carbohydrate derivative binding	heterocyclic compound binding	organic cyclic compound binding	anion binding
TRIDC4AG068980	receptor kinase 3	8	-7.65133	NA	NA	0	0	NA	phosphate-containing compound metabolic process	phosphorus metabolic process	phosphorylation
TRIDC4AG069080	Eukaryotic aspartyl protease family protein	3	10.6577	NA	NA	0	0	NA
TRIDC4AG069090	Cytochrome P450 superfamily protein	3	7.92257	NA	NA	0	0	NA
TRIDC4AG069140	Glutathione S-transferase family protein	8	-7.20947	NA	NA	0	0	AT2G29470	secondary metabolic process
TRIDC4AG069210	unknown function	3	7.54851	NA	NA	0	0	NA
TRIDC4AG069300	septum site-determining protein (MIND)	8	-2.00468	NA	Os06g0106000	LOC_Os06g01690	Os.32187.1.S1_at	AT5G24020
TRIDC4AG069500	Leucine-rich repeat receptor-like protein kinase family protein	8	-3.07626	NA	Os02g0614966	LOC_Os02g40130	OsAffx.24658.1.S1_at	NA
TRIDC4AG069790	Disease resistance protein	3	7.12438	NA	NA	0	0	NA	nucleotide binding	nucleoside phosphate binding	small molecule binding	adenyl ribonucleotide binding	adenyl nucleotide binding	purine nucleotide binding	purine ribonucleotide binding	purine ribonucleoside binding	purine nucleoside binding	ribonucleotide binding	ribonucleoside binding	nucleoside binding	carbohydrate derivative binding	ATP binding	purine ribonucleoside triphosphate binding	heterocyclic compound binding	organic cyclic compound binding
TRIDC4AG069810	Disease resistance protein (CC-NBS-LRR class) family	3	4.20946	NA	NA	0	0	NA	nucleotide binding	nucleoside phosphate binding	small molecule binding	heterocyclic compound binding	organic cyclic compound binding
TRIDC4AG069890	Protein kinase superfamily protein	8	-6.82649	NA	Os08g0247700	LOC_Os08g14950	No hit	NA	phosphate-containing compound metabolic process	phosphorus metabolic process	phosphorylation
TRIDC4AG069900	Leucine-rich repeat receptor-like protein kinase family protein	8	-6.20647	NA	Os08g0247700	LOC_Os08g14950	No hit	NA
TRIDC4AG069970	Disease resistance protein	8	-9.11341	NA	NA	0	0	AT3G14460
TRIDC4AG069980	Disease resistance protein	8	-3.43463	NA	NA	0	0	AT3G14460
TRIDC4AG070010	receptor-like protein kinase 2	8	-6.02596	NA	NA	0	0	NA	phosphate-containing compound metabolic process	phosphorus metabolic process	phosphorylation
TRIDC4AG070080	Disease resistance protein (CC-NBS-LRR class) family	8	-6.72082	NA	NA	0	0	AT3G14460
TRIDC4AG070250	Rp1-like protein	8	-4.13132	NA	Os11g0245800	LOC_Os11g14110	Os.54561.1.S1_at	NA
TRIDC4AG070310	receptor kinase 2	8	-2.13829	NA	NA	0	0	NA	phosphate-containing compound metabolic process	phosphorus metabolic process	phosphorylation
TRIDC4AG070390	Mitochondrial pyruvate carrier 4	3	1.2235	NA	Os07g0449100	LOC_Os07g26700	Os.18694.1.S1_at	AT4G14695
TRIDC4AG070450	2-oxoglutarate (2OG) and Fe(II)-dependent oxygenase superfamily protein	8	-10.1912	NA	NA	0	0	NA	secondary metabolic process
TRIDC4AG070500	unknown function	8	-3.64475	NA	Os06g0101100	LOC_Os06g01180	Os.18360.1.S1_at	AT1G73320
TRIDC4AG070550	Protein kinase family protein	3	3.30851	NA	NA	0	0	NA	nucleotide binding	nucleoside phosphate binding	small molecule binding	adenyl ribonucleotide binding	adenyl nucleotide binding	purine nucleotide binding	purine ribonucleotide binding	purine ribonucleoside binding	purine nucleoside binding	ribonucleotide binding	ribonucleoside binding	nucleoside binding	carbohydrate derivative binding	ATP binding	purine ribonucleoside triphosphate binding	heterocyclic compound binding	organic cyclic compound binding	kise activity	protein tyrosine kise activity	transferase activity, transferring phosphorus-containing groups	calcium ion binding
TRIDC4AG071150	Protein SUPPRESSOR OF GENE SILENCING 3 homolog	3	5.86695	NA	Os12g0197500	LOC_Os12g09580	Os.9484.1.S1_at	AT5G23570
TRIDC4AG071250	Nucleic acid-binding, OB-fold-like protein	3	3.44316	NA	NA	0	0	AT1G03810	heterocyclic compound binding	organic cyclic compound binding
TRIDC4AG071390	F-box family protein	8	-12.4979	NA	Os03g0861800	LOC_Os03g64360	Os.5298.1.S1_a_at	NA
TRIDC4AG071490	F-box family protein	8	-8.7278	NA	Os03g0861800	LOC_Os03g64360	Os.5298.1.S1_a_at	NA
TRIDC4AG071670	Protein kinase superfamily protein	8	-4.5081	NA	NA	0	0	NA	phosphate-containing compound metabolic process	phosphorus metabolic process	phosphorylation
TRIDC4AG071760	Coatomer, beta' subunit	3	2.35849	NA	NA	0	0	NA
TRIDC4AG072260	Photosystem II protein D1	6	1.13768	NA	gene-psbA	No hit	No hit	NA	photosystem	photosystem II	heterocyclic compound binding	organic cyclic compound binding	oxygen evolving activity	electron transporter, transferring electrons within the cyclic electron transport pathway of photosynthesis activity	chlorophyll binding	binding	photosynthesis	photosynthesis, light reaction	photosynthetic electron transport in photosystem II	protein-chromophore linkage
TRIDC4AG072590	Leucine-rich repeat receptor-like protein kinase family protein	3	2.68042	NA	Os01g0515300	LOC_Os01g33110	Os.49812.1.S1_at	NA
TRIDC4AG072610	Leucine-rich repeat receptor-like protein kinase family protein	8	-1.96826	NA	NA	0	0	AT3G25670
TRIDC4BG000550	Cytochrome P450 superfamily protein	8	-6.62789	NA	NA	0	0	NA
TRIDC4BG000630	Disease resistance protein (TIR-NBS-LRR class) family	3	5.54075	NA	NA	0	0	NA
TRIDC4BG000640	Disease resistance protein	3	6.04899	NA	Os12g0481700	LOC_Os12g29710	OsAffx.31932.2.S1_at	NA	nucleotide binding	nucleoside phosphate binding	small molecule binding	adenyl ribonucleotide binding	adenyl nucleotide binding	purine nucleotide binding	purine ribonucleotide binding	purine ribonucleoside binding	purine nucleoside binding	ribonucleotide binding	ribonucleoside binding	nucleoside binding	carbohydrate derivative binding	heterocyclic compound binding	organic cyclic compound binding	anion binding
TRIDC4BG002500	5-methyltetrahydropteroyltriglutamate--homocysteine methyltransferase 2	8	-1.54002	NA	NA	0	0	AT3G03780
TRIDC4BG002630	Replication protein A 32 kDa subunit A	2	-5.4549	-8.01711	NA	0	0	NA
TRIDC4BG002890	response to karrikin	3	1.03881	NA	Os03g0660700	LOC_Os03g45870	Os.5782.1.S1_at	NA
TRIDC4BG002990	Type IV inositol polyphosphate 5-phosphatase 7	8	-1.26882	NA	Os03g0663700	LOC_Os03g46090	Os.22486.1.A1_at	AT3G63240	phosphate-containing compound metabolic process	phosphorus metabolic process
TRIDC4BG003180	Expressed protein (With alternative splicing)	3	1.80256	NA	Os03g0664600	LOC_Os03g46180	OsAffx.13377.1.S1_at	NA
TRIDC4BG003200	HcrVf2 protein-like	8	-1.93115	NA	NA	0	0	NA
TRIDC4BG003230	Protein of unknown function (DUF581)	7	-2.19616	NA	Os03g0665200	LOC_Os03g46260	Os.7531.1.S1_at	NA
TRIDC4BG003330	Ras-related protein Rab-5C	3	1.0452	NA	Os03g0666500	LOC_Os03g46390	Os.14113.1.S1_at	AT5G45130	nucleotide binding	nucleoside phosphate binding	small molecule binding	purine nucleotide binding	purine ribonucleotide binding	purine ribonucleoside binding	purine nucleoside binding	ribonucleotide binding	ribonucleoside binding	nucleoside binding	carbohydrate derivative binding	purine ribonucleoside triphosphate binding	heterocyclic compound binding	organic cyclic compound binding
TRIDC4BG003650	unknown function	8	-1.55801	NA	NA	0	0	NA
TRIDC4BG003670	Pyruvate kinase family protein	6	4.89406	NA	Os03g0672300	LOC_Os03g46910	Os.25127.1.S1_at	NA	phosphotransferase activity, alcohol group as acceptor	transferase activity, transferring phosphorus-containing groups	kinase activity	binding
TRIDC4BG004150	ankyrin repeat family protein	3	5.90852	NA	NA	0	0	NA	heterocyclic compound binding	organic cyclic compound binding	calcium ion binding
TRIDC4BG004210	Tetratricopeptide repeat protein 28	8	-2.53454	NA	Os03g0680600	LOC_Os03g47720	OsAffx.22674.1.S1_at	NA
TRIDC4BG004390	receptor kinase 3	3	9.09172	NA	NA	0	0	NA	nucleotide binding	nucleoside phosphate binding	small molecule binding	adenyl ribonucleotide binding	adenyl nucleotide binding	purine nucleotide binding	purine ribonucleotide binding	purine ribonucleoside binding	purine nucleoside binding	ribonucleotide binding	ribonucleoside binding	nucleoside binding	carbohydrate derivative binding	ATP binding	purine ribonucleoside triphosphate binding	heterocyclic compound binding	organic cyclic compound binding	kise activity	transferase activity, transferring phosphorus-containing groups
TRIDC4BG004520	RNA-binding protein 1	6	1.20425	NA	Os03g0681900	LOC_Os03g47800	Os.6677.1.S1_at	AT1G60650	heterocyclic compound binding	organic cyclic compound binding	small molecule binding	nucleotide binding	nucleoside phosphate binding	binding
TRIDC4BG004530	Nodulin-like / Major Facilitator Superfamily protein	8	-3.63668	NA	Os03g0682100	LOC_Os03g47810	No hit	AT2G39210	defense response to fungus	defense response	response to fungus	defense response to other organism	response to stress
TRIDC4BG005420	Protein of unknown function, DUF538	6	3.44106	NA	NA	0	0	AT1G55265
TRIDC4BG005650	unknown function	3	2.91746	NA	Os07g0515900	LOC_Os07g33210	No hit	NA
TRIDC4BG005670	Lysine--tRNA ligase	3	1.35722	NA	NA	0	0	AT3G11710	nucleotide binding	nucleoside phosphate binding	small molecule binding	adenyl ribonucleotide binding	adenyl nucleotide binding	purine nucleotide binding	purine ribonucleotide binding	purine ribonucleoside binding	purine nucleoside binding	ribonucleotide binding	ribonucleoside binding	nucleoside binding	carbohydrate derivative binding	ATP binding	purine ribonucleoside triphosphate binding	heterocyclic compound binding	organic cyclic compound binding	anion binding	tR binding	ligase activity, forming aminoacyl-tR and related compounds	aminoacyl-tR ligase activity	ligase activity, forming carbon-oxygen bonds
TRIDC4BG005740	unknown function	3	2.73026	NA	Os07g0515900	LOC_Os07g33210	No hit	NA
TRIDC4BG006090	Adenylosuccinate synthetase	8	-1.58964	NA	Os03g0699300	LOC_Os03g49220	Os.27054.1.S1_at	NA	phosphate-containing compound metabolic process	phosphorus metabolic process
TRIDC4BG006550	Mitogen-activated protein kinase kinase kinase 1	3	1.71764	NA	Os03g0703300	LOC_Os03g49630	Os.27346.1.S1_at	NA
TRIDC4BG006630	undescribed protein	8	-4.04294	NA	NA	0	0	NA
TRIDC4BG006650	phosphatidylinositol-4-phosphate 5-kinase 1	3	4.39268	NA	Os03g0705300	LOC_Os03g49800	Os.22464.1.S1_at	AT1G21980	nucleotide binding	nucleoside phosphate binding	small molecule binding	adenyl ribonucleotide binding	adenyl nucleotide binding	purine nucleotide binding	purine ribonucleotide binding	purine ribonucleoside binding	purine nucleoside binding	ribonucleotide binding	ribonucleoside binding	nucleoside binding	carbohydrate derivative binding	ATP binding	purine ribonucleoside triphosphate binding	heterocyclic compound binding	organic cyclic compound binding	kise activity	transferase activity, transferring phosphorus-containing groups
TRIDC4BG006690	RuvB-like helicase 1	8	-1.31868	NA	Os01g0837500	LOC_Os01g62040	Os.38033.1.S1_at	AT5G22330	defense response to fungus	defense response	response to fungus	defense response to other organism	response to stress
TRIDC4BG006850	unknown function	6	4.24245	NA	Os09g0504900	LOC_Os09g32710	Os.15502.1.S1_at	NA
TRIDC4BG007020	Protein kinase superfamily protein	3	1.29305	NA	Os03g0710100	LOC_Os03g50220	Os.52754.1.S1_x_at	AT3G53640	nucleotide binding	nucleoside phosphate binding	small molecule binding	adenyl ribonucleotide binding	adenyl nucleotide binding	purine nucleotide binding	purine ribonucleotide binding	purine ribonucleoside binding	purine nucleoside binding	ribonucleotide binding	ribonucleoside binding	nucleoside binding	carbohydrate derivative binding	ATP binding	purine ribonucleoside triphosphate binding	heterocyclic compound binding	organic cyclic compound binding	kise activity	transferase activity, transferring phosphorus-containing groups
TRIDC4BG007130	Phosphatidylinositol 4-kinase	8	-1.12378	NA	Os03g0711200	LOC_Os03g50320	Os.4752.1.S1_at	AT1G51040	phosphate-containing compound metabolic process	phosphorus metabolic process	phosphorylation
TRIDC4BG007140	ATP-dependent Clp protease ATP-binding subunit ClpC	3	1.78117	NA	NA	0	0	AT4G14670	nucleotide binding	nucleoside phosphate binding	small molecule binding	adenyl ribonucleotide binding	adenyl nucleotide binding	purine nucleotide binding	purine ribonucleotide binding	purine ribonucleoside binding	purine nucleoside binding	ribonucleotide binding	ribonucleoside binding	nucleoside binding	carbohydrate derivative binding	ATP binding	purine ribonucleoside triphosphate binding	heterocyclic compound binding	organic cyclic compound binding
TRIDC4BG007250	DNA-directed RNA polymerase I subunit RPA12	8	-1.41576	NA	Os03g0711700	LOC_Os03g50380	OsAffx.25657.1.S1_s_at	AT3G25940
TRIDC4BG007330	ATP-citrate synthase	6	7.78006	NA	NA	0	0	NA	heterocyclic compound binding	organic cyclic compound binding	small molecule binding	nucleotide binding	nucleoside phosphate binding	carbohydrate derivative binding	nucleoside binding	ATP binding	adenyl ribonucleotide binding	adenyl nucleotide binding	ribonucleoside binding	purine ribonucleoside triphosphate binding	ribonucleotide binding	purine nucleotide binding	purine ribonucleotide binding	purine nucleoside binding	purine ribonucleoside binding	binding
TRIDC4BG007730	GPN-loop GTPase 3	3	2.38493	NA	Os03g0714400	LOC_Os03g50620	Os.11878.1.S1_at	AT4G12790	nucleotide binding	nucleoside phosphate binding	small molecule binding	adenyl ribonucleotide binding	adenyl nucleotide binding	purine nucleotide binding	purine ribonucleotide binding	purine ribonucleoside binding	purine nucleoside binding	ribonucleotide binding	ribonucleoside binding	nucleoside binding	carbohydrate derivative binding	ATP binding	purine ribonucleoside triphosphate binding	heterocyclic compound binding	organic cyclic compound binding
TRIDC4BG008010	Bifunctional inhibitor/lipid-transfer protein/seed storage 2S albumin superfamily protein	3	3.47769	NA	Os03g0718800	LOC_Os03g50960	OsAffx.3569.1.S1_at	AT4G22610
TRIDC4BG008260	Protein of unknown function (DUF569)	7	-1.26484	NA	NA	0	0	NA
TRIDC4BG008270	histone H2A 2	8	-2.42677	NA	NA	0	0	NA
TRIDC4BG008420	Adenylyl cyclase-associated protein	3	1.736	NA	Os03g0722600	LOC_Os03g51250	Os.7617.1.S1_at	AT4G34490
TRIDC4BG008580	ABC transporter G family member 41	8	-1.1149	NA	NA	0	0	NA	defense response to fungus	phosphate-containing compound metabolic process	phosphorus metabolic process	defense response	response to fungus	defense response to other organism	response to stress
TRIDC4BG008620	Sec14p-like phosphatidylinositol transfer family protein	8	-4.68276	NA	Os03g0724100	LOC_Os03g51430	Os.19596.1.S1_at	AT1G75170
TRIDC4BG008820	basic helix-loop-helix (bHLH) DNA-binding superfamily protein	8	-1.59777	NA	Os03g0725800	LOC_Os03g51580	Os.7441.1.S1_at	NA
TRIDC4BG010030	undescribed protein	2	-5.08375	-7.68109	Os03g0734200	LOC_Os03g52380	Os.47327.1.S1_at	NA
TRIDC4BG010180	Eukaryotic translation initiation factor 3 subunit G	8	-7.47259	NA	Os02g0788400	LOC_Os02g54700	Os.10955.1.S1_at	AT3G11400
TRIDC4BG010220	undescribed protein	3	1.23984	NA	NA	0	0	NA
TRIDC4BG010400	unknown function	6	2.04511	NA	Os03g0736900	LOC_Os03g52680	Os.18485.1.S1_s_at	NA
TRIDC4BG010860	inositol polyphosphate 5-phosphatase 11	3	5.18684	NA	NA	0	0	AT1G47510
TRIDC4BG011050	Separin	8	-1.91251	NA	NA	0	0	AT4G22970	defense response	secondary metabolic process	defense response to other organism	response to stress
TRIDC4BG011790	Protein FAR1-RELATED SEQUENCE 5	3	5.06022	NA	NA	0	0	NA
TRIDC4BG012060	Protein of unknown function (DUF620)	3	1.59258	NA	Os03g0606100	LOC_Os03g40930	OsAffx.13276.1.S1_at	AT1G49840
TRIDC4BG012090	methionine S-methyltransferase	8	-9.63894	NA	NA	0	0	NA
TRIDC4BG012330	delta 1-pyrroline-5-carboxylate synthase 2	3	1.99213	NA	NA	0	0	NA	nucleotide binding	nucleoside phosphate binding	small molecule binding	adenyl ribonucleotide binding	adenyl nucleotide binding	purine nucleotide binding	purine ribonucleotide binding	purine ribonucleoside binding	purine nucleoside binding	ribonucleotide binding	ribonucleoside binding	nucleoside binding	carbohydrate derivative binding	ATP binding	purine ribonucleoside triphosphate binding	heterocyclic compound binding	organic cyclic compound binding	kise activity	transferase activity, transferring phosphorus-containing groups
TRIDC4BG012500	Condensin-2 complex subunit G2	6	1.32606	NA	Os03g0616500	LOC_Os03g42040	OsAffx.13298.1.S1_at	AT1G64960	binding
TRIDC4BG012580	Mitochondrial transcription termination factor family protein	3	1.53715	NA	Os12g0490000	LOC_Os12g30610	No hit	AT1G74120	heterocyclic compound binding	organic cyclic compound binding
TRIDC4BG012720	unknown function	3	2.61752	NA	Os12g0194100	LOC_Os12g09220	Os.55701.1.S1_at	NA
TRIDC4BG012750	Pre-mRNA-processing factor 40 homolog A	8	-2.29243	NA	Os01g0532200	LOC_Os01g34780	Os.15010.1.S1_at	AT1G44910
TRIDC4BG012790	Exocyst complex component 1	3	3.20789	NA	Os11g0276000	LOC_Os11g17600	Os.53370.1.S1_at	AT1G47550
TRIDC4BG012860	Eukaryotic translation initiation factor 3 subunit B	3	1.66898	NA	Os10g0569200	LOC_Os10g41960	Os.37950.1.S1_at	AT1G49015	nucleotide binding	nucleoside phosphate binding	small molecule binding	heterocyclic compound binding	organic cyclic compound binding
TRIDC4BG013100	COBRA-like protein 2	3	4.51023	NA	Os03g0416300	LOC_Os03g30260	Os.50763.1.S1_at	AT3G10116
TRIDC4BG013320	Calcineurin-like metallo-phosphoesterase superfamily protein	4	-1.65369	NA	Os11g0261900	LOC_Os11g15570	Os.49352.1.S1_at	AT1G18480	cellular component organization or biogenesis	metabolic process	cellular process
TRIDC4BG013440	receptor-like protein kinase 2	3	1.83362	NA	Os11g0249900	LOC_Os11g14420	Os.22882.1.S1_at	NA	nucleotide binding	nucleoside phosphate binding	small molecule binding	adenyl ribonucleotide binding	adenyl nucleotide binding	purine nucleotide binding	purine ribonucleotide binding	purine ribonucleoside binding	purine nucleoside binding	ribonucleotide binding	ribonucleoside binding	nucleoside binding	carbohydrate derivative binding	ATP binding	purine ribonucleoside triphosphate binding	heterocyclic compound binding	organic cyclic compound binding	kise activity	transferase activity, transferring phosphorus-containing groups
TRIDC4BG013450	26S proteasome non-ATPase regulatory subunit 13 homolog B	3	3.31102	NA	NA	0	0	AT5G45620	proteasome accessory complex	proteasome regulatory particle
TRIDC4BG014350	Disease resistance protein (CC-NBS-LRR class) family	7	-1.00323	NA	NA	0	0	NA
TRIDC4BG014740	F-box domain containing protein	8	-8.50836	NA	NA	0	0	NA
TRIDC4BG015080	MLO-like protein 4	6	1.62927	NA	Os11g0181400	LOC_Os11g07912	No hit	AT1G11000	binding
TRIDC4BG015320	protein kinase family protein	3	1.27722	NA	NA	0	0	NA	nucleotide binding	nucleoside phosphate binding	small molecule binding	adenyl ribonucleotide binding	adenyl nucleotide binding	purine nucleotide binding	purine ribonucleotide binding	purine ribonucleoside binding	purine nucleoside binding	ribonucleotide binding	ribonucleoside binding	nucleoside binding	carbohydrate derivative binding	ATP binding	purine ribonucleoside triphosphate binding	heterocyclic compound binding	organic cyclic compound binding	kise activity	transferase activity, transferring phosphorus-containing groups
TRIDC4BG015480	DNA topoisomerase 2-binding protein 1-A	6	3.42558	NA	Os11g0191300	LOC_Os11g08660	Os.51060.2.S1_at	AT1G77320	binding
TRIDC4BG015490	receptor kinase 2	8	-2.94984	NA	Os11g0194900	LOC_Os11g08950	Os.17533.1.S1_at	AT1G21590	phosphate-containing compound metabolic process	phosphorus metabolic process	phosphorylation
TRIDC4BG015900	NAC domain-containing protein 48	3	2.72246	NA	NA	0	0	NA
TRIDC4BG015910	F-box family-11	3	2.96056	NA	NA	0	0	NA
TRIDC4BG018310	Factor of DNA methylation 1	3	4.04429	NA	Os01g0126600	LOC_Os01g03570	Os.26958.1.S1_at	NA
TRIDC4BG018470	unknown function	8	-8.60053	NA	NA	0	0	NA
TRIDC4BG019400	undescribed protein	8	-3.87896	NA	NA	0	0	NA
TRIDC4BG019790	undescribed protein	3	3.72657	NA	NA	0	0	NA
TRIDC4BG020150	Protein of unknown function (DUF630 and DUF632)	3	10.0604	NA	Os09g0542500	LOC_Os09g37040	OsAffx.30162.1.S1_at	NA
TRIDC4BG020700	Glutamine--fructose-6-phosphate aminotransferase [isomerizing] 2	3	3.07614	NA	Os12g0131100	LOC_Os12g03720	Os.18609.1.S1_at	AT3G24090
TRIDC4BG020750	Structure-specific endonuclease subunit slx1	8	-1.03588	NA	Os11g0146550	LOC_Os11g04935	Os.16926.1.S1_at	NA	response to stress
TRIDC4BG021620	ferritin 4	8	-2.31417	NA	Os11g0106700	LOC_Os11g01530	Os.12096.3.S1_a_at	AT5G01600
TRIDC4BG021820	Thioesterase superfamily protein	8	-3.94857	NA	Os02g0521700	LOC_Os02g32200	Os.18269.1.S1_at	AT2G29590
TRIDC4BG022570	Succinyl-CoA ligase [ADP-forming] subunit beta	3	2.87851	NA	Os11g0696200	LOC_Os11g47330	Os.8026.1.S1_at	AT1G09430	nucleotide binding	nucleoside phosphate binding	small molecule binding	adenyl ribonucleotide binding	adenyl nucleotide binding	purine nucleotide binding	purine ribonucleotide binding	purine ribonucleoside binding	purine nucleoside binding	ribonucleotide binding	ribonucleoside binding	nucleoside binding	carbohydrate derivative binding	ATP binding	purine ribonucleoside triphosphate binding	heterocyclic compound binding	organic cyclic compound binding
TRIDC4BG023270	Protein of unknown function (DUF630 and DUF632)	6	3.22152	1.27621	NA	0	0	NA	heterocyclic compound binding	organic cyclic compound binding	binding
TRIDC4BG024590	Transducin/WD40 repeat-like superfamily protein	3	2.88348	NA	NA	0	0	NA	nucleotide binding	nucleoside phosphate binding	small molecule binding	heterocyclic compound binding	organic cyclic compound binding
TRIDC4BG024720	Hexosyltransferase	8	-8.10504	NA	Os11g0592300	LOC_Os11g37980	Os.57033.1.S1_at	AT2G30575
TRIDC4BG025190	Eukaryotic translation initiation factor 3 subunit I	8	-1.59563	NA	Os05g0256000	LOC_Os05g16660	Os.48078.1.S1_at	AT2G46280
TRIDC4BG025240	ADP-ribosylation factor C1	8	-1.21445	NA	Os11g0586900	LOC_Os11g37640	Os.11161.1.S1_at	AT3G22950
TRIDC4BG025320	Arginine/serine-rich splicing factor	8	-1.13238	NA	Os03g0395900	LOC_Os03g27840	Os.15012.1.S1_a_at	NA
TRIDC4BG026210	Protein phosphatase 2C family protein	3	1.92492	NA	Os11g0417400	LOC_Os11g22404	Os.53036.1.S1_at	AT3G02750
TRIDC4BG026330	Nuclear pore complex protein NUP205	8	-6.34842	NA	NA	0	0	NA
TRIDC4BG026770	Transcription-repair-coupling factor	8	-2.28137	NA	NA	0	0	AT3G02060	response to stress
TRIDC4BG028120	polyamine oxidase 4	3	8.26589	NA	Os04g0671200	LOC_Os04g57550	Os.11407.1.S1_at	AT1G65840
TRIDC4BG028180	ER membrane protein complex subunit 4	3	2.44861	NA	Os03g0360500	LOC_Os03g24580	Os.8894.1.S1_at	AT5G10780
TRIDC4BG028860	zinc induced facilitator-like 1	3	4.86662	NA	NA	0	0	NA
TRIDC4BG028880	Phospholipase A1-II 6	3	2.109	NA	NA	0	0	NA
TRIDC4BG028910	O-fucosyltransferase family protein	3	2.65348	NA	NA	0	0	NA
TRIDC4BG029110	undescribed protein	3	3.8615	NA	NA	0	0	NA
TRIDC4BG029170	undescribed protein	3	7.57797	NA	NA	0	0	NA
TRIDC4BG029550	growth-regulating factor 5	8	-5.27093	NA	NA	0	0	NA
TRIDC4BG030940	glyceraldehyde-3-phosphate dehydrogenase C2	8	-5.97086	NA	Os04g0486600	LOC_Os04g40950	Os.28374.1.S1_at	AT3G04120	ATP generation from ADP	phosphate-containing compound metabolic process	phosphorus metabolic process	pyruvate metabolic process	glycolytic process	ADP metabolic process	nicotinamide nucleotide metabolic process	pyridine-containing compound metabolic process	pyridine nucleotide metabolic process	phosphorylation	purine nucleoside diphosphate metabolic process	purine ribonucleoside diphosphate metabolic process	ribonucleoside diphosphate metabolic process	nucleoside diphosphate phosphorylation	nucleotide phosphorylation	oxidoreduction coenzyme metabolic process	nucleoside diphosphate metabolic process
TRIDC4BG031180	calcium-dependent protein kinase 30	3	2.11856	NA	NA	0	0	NA	nucleotide binding	nucleoside phosphate binding	small molecule binding	heterocyclic compound binding	organic cyclic compound binding	kinase activity	transferase activity, transferring phosphorus-containing groups
TRIDC4BG031240	ABC transporter B family member 25, mitochondrial	3	1.5641	NA	Os06g0128300	LOC_Os06g03770	Os.10814.1.S1_a_at	AT4G28620	nucleotide binding	nucleoside phosphate binding	small molecule binding	adenyl ribonucleotide binding	adenyl nucleotide binding	purine nucleotide binding	purine ribonucleotide binding	purine ribonucleoside binding	purine nucleoside binding	ribonucleotide binding	ribonucleoside binding	nucleoside binding	carbohydrate derivative binding	ATP binding	purine ribonucleoside triphosphate binding	heterocyclic compound binding	organic cyclic compound binding
TRIDC4BG032020	kinesin 4	8	-2.40873	NA	Os11g0552600	LOC_Os11g35090	Os.25491.1.S1_at	AT1G59540
TRIDC4BG032120	undescribed protein	2	3.17668	-3.29613	NA	0	0	NA
TRIDC4BG032250	TenA family transcriptional regulator	3	1.452	NA	Os03g0306900	LOC_Os03g19390	Os.11668.1.S1_at	AT3G16990
TRIDC4BG032480	Acyl-CoA synthetase family member 3, mitochondrial	8	-4.53932	NA	NA	0	0	NA
TRIDC4BG033570	Ethylene-overproduction protein 1	3	2.98539	NA	Os03g0294700	LOC_Os03g18360	OsAffx.3268.1.S1_x_at	AT3G51770
TRIDC4BG033580	Importin subunit beta-1	6	1.2365	NA	Os03g0294600	LOC_Os03g18350	No hit	AT3G08947	binding
TRIDC4BG034460	unknown function	8	-2.2184	2.61876	NA	0	0	NA
TRIDC4BG034760	tRNA-specific adenosine deaminase 2	8	-1.40276	NA	Os03g0321900	LOC_Os03g20570	Os.23243.1.A1_a_at	AT1G48175
TRIDC4BG035040	Polycomb group protein EMBRYONIC FLOWER 2	3	4.35862	NA	NA	0	0	NA
TRIDC4BG035150	Phosphoinositide phospholipase C 6	8	-1.47754	NA	Os03g0289300	LOC_Os03g18000	OsAffx.3265.1.S1_at	AT2G40116
TRIDC4BG035160	Rhodanese-like domain-containing protein 10	8	-1.2721	NA	Os03g0289400	LOC_Os03g18020	OsAffx.12906.1.S1_at	AT3G08920
TRIDC4BG035460	Elongation factor 1-alpha	8	-4.4383	NA	NA	0	0	NA
TRIDC4BG035730	DNA topoisomerase 6 subunit A3	8	-1.60485	NA	Os03g0284800	LOC_Os03g17610	Os.53537.1.S1_at	AT5G02820	response to stress
TRIDC4BG036050	ABC transporter G family member 5	8	-2.34068	NA	Os03g0281900	LOC_Os03g17350	Os.22966.1.S1_at	AT5G13580	secondary metabolic process	response to stress
TRIDC4BG036150	undescribed protein	3	5.60855	NA	NA	0	0	NA
TRIDC4BG036340	DNA (cytosine-5)-methyltransferase 1	3	1.25809	NA	Os05g0224800	LOC_Os05g13780	OsAffx.14676.1.S1_x_at	AT4G19020	heterocyclic compound binding	organic cyclic compound binding
TRIDC4BG036440	UDP-glucose 4-epimerase	7	-1.67699	NA	Os03g0280800	LOC_Os03g17230	Os.49763.1.S1_s_at	AT3G53520
TRIDC4BG036910	Heat shock 70 kDa protein 3	7	-3.56387	NA	Os03g0277300	LOC_Os03g16920	OsAffx.12887.2.S1_at	NA
TRIDC4BG038150	Replication factor C large subunit	6	3.61874	2.65079	Os03g0264800	LOC_Os03g15810	No hit	AT1G04730	heterocyclic compound binding	organic cyclic compound binding	small molecule binding	nucleotide binding	nucleoside phosphate binding	carbohydrate derivative binding	nucleoside binding	ATP binding	adenyl ribonucleotide binding	adenyl nucleotide binding	ribonucleoside binding	purine ribonucleoside triphosphate binding	ribonucleotide binding	purine nucleotide binding	purine ribonucleotide binding	purine nucleoside binding	purine ribonucleoside binding	binding	pyrophosphatase activity	hydrolase activity, acting on acid anhydrides, in phosphorus-containing anhydrides	hydrolase activity, acting on acid anhydrides
TRIDC4BG038620	Transmembrane protein 62	8	-1.16168	NA	Os03g0260100	LOC_Os03g15430	Os.21461.1.S1_at	NA
TRIDC4BG038680	ubiquitin 7	3	2.73684	NA	NA	0	0	AT3G52590	nucleotide binding	nucleoside phosphate binding	small molecule binding	adenyl ribonucleotide binding	adenyl nucleotide binding	purine nucleotide binding	purine ribonucleotide binding	purine ribonucleoside binding	purine nucleoside binding	ribonucleotide binding	ribonucleoside binding	nucleoside binding	carbohydrate derivative binding	ATP binding	purine ribonucleoside triphosphate binding	heterocyclic compound binding	organic cyclic compound binding	transferase activity, transferring phosphorus-containing groups
TRIDC4BG039360	FAD-binding Berberine family protein	3	1.82796	NA	Os02g0235900	LOC_Os02g14090	OsAffx.11451.4.S1_x_at	AT5G44410	nucleotide binding	nucleoside phosphate binding	small molecule binding	heterocyclic compound binding	organic cyclic compound binding
TRIDC4BG039390	Light-mediated development protein DET1	8	-6.75275	NA	NA	0	0	NA
TRIDC4BG039410	undescribed protein	3	8.29043	NA	NA	0	0	NA
TRIDC4BG040270	FAR1-related sequence 3	3	6.47538	NA	NA	0	0	NA
TRIDC4BG040370	Protein EXECUTER 2, chloroplastic	6	5.0991	NA	Os04g0659150	LOC_Os04g56405	OsAffx.14434.1.S1_at	NA
TRIDC4BG040430	Protein FAR1-RELATED SEQUENCE 5	8	-1.06316	NA	NA	0	0	NA
TRIDC4BG040810	Protein NRT1/ PTR FAMILY 8.3	6	1.54768	NA	Os03g0235900	LOC_Os03g13274	Os.2360.1.S1_s_at	NA	heterocyclic compound binding	organic cyclic compound binding	small molecule binding	nucleotide binding	nucleoside phosphate binding	transferase activity, transferring phosphorus-containing groups	binding
TRIDC4BG040840	Protein NRT1/ PTR FAMILY 8.3	3	5.17428	NA	NA	0	0	NA
TRIDC4BG040860	Protein NRT1/ PTR FAMILY 8.3	3	2.39484	NA	NA	0	0	NA
TRIDC4BG040870	glutamate decarboxylase	7	-3.35403	NA	Os03g0236200	LOC_Os03g13300	Os.47761.1.S1_at	AT2G02000
TRIDC4BG041650	unknown function	3	1.4442	NA	Os03g0232400	LOC_Os03g12990	Os.39075.1.S1_at	NA
TRIDC4BG041850	allene oxide synthase	7	-5.15453	-5.62466	Os03g0225900	LOC_Os03g12500	Os.7678.1.S1_at	NA
TRIDC4BG042690	sugar transporter protein 7	8	-2.02572	1.52789	Os03g0218400	LOC_Os03g11900	Os.11851.1.S1_at	AT5G26340
TRIDC4BG042860	Cysteine synthase 2	8	-7.6896	NA	Os03g0215800	LOC_Os03g11660	Os.53195.1.A1_at	AT1G55880
TRIDC4BG043120	purple acid phosphatase 27	8	-2.00781	NA	Os03g0214000	LOC_Os03g11530	Os.15126.1.S1_at	AT1G13750	phosphate-containing compound metabolic process	phosphorus metabolic process
TRIDC4BG044370	unknown function	3	1.00095	NA	Os03g0206400	LOC_Os03g10860	Os.4660.1.S1_s_at	NA
TRIDC4BG044430	undescribed protein	8	-6.44946	NA	NA	0	0	NA
TRIDC4BG044470	DUTP-PYROPHOSPHATASE-LIKE 1	6	2.84572	NA	NA	0	0	NA
TRIDC4BG044490	DCD (Development and Cell Death) domain protein	3	1.53213	NA	Os09g0563700	LOC_Os09g39020	Os.31867.1.S1_at	NA
TRIDC4BG044510	Phototropic-responsive NPH3 family protein	7	-2.80918	-1.77995	Os03g0205700	LOC_Os03g10800	Os.5794.1.S1_a_at	AT2G14820
TRIDC4BG046510	Very-long-chain (3R)-3-hydroxyacyl-CoA dehydratase 2	3	2.13519	NA	NA	0	0	NA
TRIDC4BG046900	3-hydroxybenzoate 6-hydroxylase	6	3.58548	4.83638	Os03g0154000	LOC_Os03g05910	Os.8947.1.S1_at	AT4G38540	heterocyclic compound binding	organic cyclic compound binding	small molecule binding	nucleotide binding	nucleoside phosphate binding	binding
TRIDC4BG047100	Ubiquinol oxidase 1, mitochondrial	3	7.00428	NA	NA	0	0	NA
TRIDC4BG048360	Pentatricopeptide repeat-containing protein	6	3.42781	NA	Os03g0165100	LOC_Os03g06910	OsAffx.24999.1.S1_at	NA
TRIDC4BG048440	Histidine-containing phosphotransfer protein 2	8	-6.62833	NA	Os09g0567400	LOC_Os09g39400	Os.4702.1.S1_at	NA	phosphate-containing compound metabolic process	phosphorus metabolic process	phosphorylation
TRIDC4BG048720	unknown function	8	-2.53866	NA	NA	0	0	NA
TRIDC4BG048840	Kelch repeat-containing protein	3	1.72999	NA	Os03g0167800	LOC_Os03g07160	Os.27429.1.S1_at	AT1G55270
TRIDC4BG049660	receptor kinase 1	6	2.93555	NA	Os06g0210400	LOC_Os06g10790	Os.17411.1.S1_at	NA	heterocyclic compound binding	organic cyclic compound binding	small molecule binding	nucleotide binding	nucleoside phosphate binding	phosphotransferase activity, alcohol group as acceptor	protein kinase activity	transferase activity, transferring phosphorus-containing groups	kinase activity	binding
TRIDC4BG050480	Hypoxia up-regulated protein 1	8	-6.0743	NA	NA	0	0	NA
TRIDC4BG050750	Chitobiosyldiphosphodolichol beta-mannosyltransferase	3	1.88263	NA	Os06g0564800	LOC_Os06g36890	Os.49494.1.S1_at	AT1G16570
TRIDC4BG051140	Protein LOL3	3	8.72044	NA	NA	0	0	NA
TRIDC4BG051520	uroporphyrinogen-III synthase family protein	8	-1.02638	NA	Os03g0186100	LOC_Os03g08730	Os.31563.1.S1_at	AT2G26540
TRIDC4BG051710	GRAM domain-containing protein / ABA-responsive protein-related	3	1.92163	NA	Os03g0187600	LOC_Os03g08860	Os.11749.1.S1_at	NA
TRIDC4BG052300	F-box domain containing protein, expressed	3	2.04766	NA	Os06g0142100	LOC_Os06g04980	Os.3577.1.S1_x_at	NA
TRIDC4BG052710	Accelerated cell death 11	3	9.80821	NA	NA	0	0	NA	carbohydrate derivative binding
TRIDC4BG053320	Cell division cycle 20.3, cofactor of APC complex	8	-1.82763	NA	Os04g0403701	LOC_Os04g33080	Os.12150.1.S1_at	AT3G16560	phosphate-containing compound metabolic process	phosphorus metabolic process
TRIDC4BG053950	Cell growth defect factor-2 isoform 2	7	-1.47072	NA	Os03g0127000	LOC_Os03g03530	Os.35218.1.S1_at	AT1G30845
TRIDC4BG054020	SMAD/FHA domain-containing protein	8	-1.06031	NA	Os03g0127600	LOC_Os03g03560	Os.32569.1.S1_at	AT2G45460
TRIDC4BG054180	RNA binding (RRM/RBD/RNP motifs) family protein	5	1.15889	2.39202	NA	0	0	NA	small molecule binding	nucleotide binding	nucleoside phosphate binding	organic cyclic compound binding	heterocyclic compound binding
TRIDC4BG054230	MLO protein homolog 1	8	-1.98727	NA	Os06g0486300	LOC_Os06g29110	No hit	NA	defense response	response to stress
TRIDC4BG054360	myb domain protein 5	8	-6.67026	NA	Os01g0305900	LOC_Os01g19970	OsAffx.21941.1.S1_s_at	NA
TRIDC4BG055090	Chitinase family protein	8	-9.71624	NA	NA	0	0	NA	phosphate-containing compound metabolic process	phosphorus metabolic process	defense response	phosphorylation	defense response to other organism	response to stress
TRIDC4BG055180	NAC domain containing protein 36	6	4.25853	NA	Os03g0133000	LOC_Os03g04070	No hit	AT2G17040	heterocyclic compound binding	organic cyclic compound binding	binding
TRIDC4BG055190	Protein FAR1-RELATED SEQUENCE 5	3	1.34029	NA	NA	0	0	NA
TRIDC4BG055850	Nuclear pore complex protein NUP205	8	-1.77783	NA	NA	0	0	NA
TRIDC4BG056030	undescribed protein	3	2.97073	NA	NA	0	0	NA
TRIDC4BG056880	unknown function	6	5.39147	NA	NA	0	0	NA
TRIDC4BG056960	GDSL-like Lipase/Acylhydrolase superfamily protein	3	4.50652	NA	NA	0	0	NA
TRIDC4BG057750	Tetratricopeptide repeat (TPR)-like superfamily protein	8	-4.88416	NA	Os03g0140700	LOC_Os03g04710	Os.6284.1.S1_at	AT1G04530
TRIDC4BG058230	unknown function	7	-1.65969	NA	Os03g0123800	LOC_Os03g03200	No hit	NA
TRIDC4BG058280	Homeobox protein knotted-1-like 3	3	4.29878	NA	Os03g0123500	LOC_Os03g03164	Os.4164.2.S1_a_at	AT1G62990	heterocyclic compound binding	organic cyclic compound binding
TRIDC4BG058670	unknown function	3	1.28327	NA	Os02g0507600	LOC_Os02g30420	No hit	AT5G13090
TRIDC4BG058790	Periplasmic-binding protein of ABC transporter	8	-1.22735	NA	NA	0	0	AT1G65900
TRIDC4BG058840	Histone superfamily protein	3	4.87592	NA	NA	0	0	NA	nucleosome	DNA packaging complex	protein-DNA complex	nuclear nucleosome	chromatin	heterocyclic compound binding	organic cyclic compound binding	protein heterodimerization activity	protein-DNA complex assembly
TRIDC4BG059460	Dihydrodipicolinate reductase, C-terminus family protein, expressed	8	-6.8879	NA	NA	0	0	NA
TRIDC4BG059470	4-hydroxy-tetrahydrodipicolinate reductase	6	3.92509	NA	Os03g0118600	LOC_Os03g02690	Os.49168.1.S1_s_at	AT5G52100	photosynthesis	photosynthesis, light reaction
TRIDC4BG059480	26S proteasome non-ATPase regulatory subunit 11 homolog	8	-1.31909	NA	Os04g0444600	LOC_Os04g36700	Os.15234.1.S1_at	AT1G29150
TRIDC4BG059600	Protein FAR1-RELATED SEQUENCE 3	8	-7.15076	NA	NA	0	0	NA
TRIDC4BG059660	Disease resistance protein RPM1	3	3.80743	NA	Os07g0521300	LOC_Os07g33710	Os.54722.1.S1_at	AT2G30105
TRIDC4BG060010	NAD(P)-binding Rossmann-fold superfamily protein	3	8.3957	NA	Os03g0115700	LOC_Os03g02460	Os.6192.1.S1_at	AT4G24050
TRIDC4BG060110	receptor-like protein kinase 4	6	4.27317	3.15423	Os11g0569600	LOC_Os11g36160	Os.26792.1.S1_at	AT3G47570	heterocyclic compound binding	organic cyclic compound binding	small molecule binding	nucleotide binding	nucleoside phosphate binding	phosphotransferase activity, alcohol group as acceptor	protein kinase activity	transferase activity, transferring phosphorus-containing groups	kinase activity	binding
TRIDC4BG060300	Pyridoxamine 5'-phosphate oxidase family protein	8	-1.66679	NA	Os03g0115500	LOC_Os03g02450	Os.8847.1.S1_at	AT2G46580	phosphorus metabolic process	pyridine-containing compound metabolic process
TRIDC4BG060370	P-loop containing nucleoside triphosphate hydrolases superfamily protein	3	10.7599	NA	NA	0	0	NA	nucleotide binding	nucleoside phosphate binding	small molecule binding	heterocyclic compound binding	organic cyclic compound binding
TRIDC4BG060490	Plasma membrane ATPase 4	2	2.60243	NA	Os03g0107100	LOC_Os03g01670	Os.28346.4.S1_at	AT4G11730
TRIDC4BG060750	Acid phosphatase 1	3	3.03217	NA	Os05g0191700	LOC_Os05g10330	OsAffx.26811.1.S1_at	AT5G24770
TRIDC4BG060890	basic helix-loop-helix (bHLH) DNA-binding superfamily protein	3	4.39125	NA	NA	0	0	AT5G57150
TRIDC4BG060980	Transcription factor bHLH35	3	10.1317	NA	NA	0	0	AT5G57150
TRIDC4BG060990	unknown function	3	2.53749	NA	NA	0	0	NA
TRIDC4BG061050	undescribed protein	7	-3.19133	-2.75658	NA	0	0	NA
TRIDC4BG061090	proliferating cell nuclear antigen 2	3	5.96133	NA	NA	0	0	NA
TRIDC4BG061230	proliferating cell nuclear antigen 2	8	-3.12369	NA	NA	0	0	NA	response to stress
TRIDC4BG061380	Flavin-containing monooxygenase family protein	6	4.55661	1.69258	NA	0	0	AT1G62580	heterocyclic compound binding	organic cyclic compound binding	small molecule binding	nucleotide binding	nucleoside phosphate binding	binding
TRIDC4BG061480	Bifunctional inhibitor/lipid-transfer protein/seed storage 2S albumin superfamily protein	7	-3.28592	NA	Os03g0103300	LOC_Os03g01320	Os.37616.1.S1_at	NA
TRIDC4BG061530	Bifunctional inhibitor/lipid-transfer protein/seed storage 2S albumin superfamily protein	7	-2.29809	NA	NA	0	0	AT1G12100
TRIDC4BG061840	Phosphoglycerate mutase family protein	3	2.28283	NA	Os03g0101500	LOC_Os03g01180	Os.4977.1.S1_at	AT3G60450
TRIDC4BG061870	Leucine-rich repeat receptor-like protein kinase family protein	3	6.01911	NA	Os10g0469600	LOC_Os10g33130	Os.17156.1.S1_at	NA	nucleotide binding	nucleoside phosphate binding	small molecule binding	adenyl ribonucleotide binding	adenyl nucleotide binding	purine nucleotide binding	purine ribonucleotide binding	purine ribonucleoside binding	purine nucleoside binding	ribonucleotide binding	ribonucleoside binding	nucleoside binding	carbohydrate derivative binding	ATP binding	purine ribonucleoside triphosphate binding	heterocyclic compound binding	organic cyclic compound binding	kise activity	protein tyrosine kise activity	transferase activity, transferring phosphorus-containing groups
TRIDC4BG062110	methionine S-methyltransferase	8	-2.23441	NA	NA	0	0	NA
TRIDC4BG062120	Matrixin family protein	8	-3.56899	NA	NA	0	0	NA
TRIDC4BG062250	G-type lectin S-receptor-like serine/threonine-protein kinase	3	4.81904	NA	Os08g0179150	LOC_Os08g08140	Os.47925.1.S1_x_at	NA	nucleotide binding	nucleoside phosphate binding	small molecule binding	adenyl ribonucleotide binding	adenyl nucleotide binding	purine nucleotide binding	purine ribonucleotide binding	purine ribonucleoside binding	purine nucleoside binding	ribonucleotide binding	ribonucleoside binding	nucleoside binding	carbohydrate derivative binding	ATP binding	purine ribonucleoside triphosphate binding	heterocyclic compound binding	organic cyclic compound binding	kise activity	transferase activity, transferring phosphorus-containing groups
TRIDC4BG062360	G-type lectin S-receptor-like serine/threonine-protein kinase	3	6.11488	NA	Os08g0179150	LOC_Os08g08140	Os.47925.1.S1_x_at	NA	kinase activity	transferase activity, transferring phosphorus-containing groups
TRIDC4BG062490	E3 ubiquitin-protein ligase RFWD3	8	-2.06663	NA	NA	0	0	NA	defense response	defense response to other organism	response to stress
TRIDC4BG062510	metacaspase 1	3	4.04258	NA	Os03g0388900	LOC_Os03g27120	Os.23822.1.A1_at	AT5G64240
TRIDC4BG062540	E3 ubiquitin-protein ligase RFWD3	8	-1.94818	NA	Os03g0108200	LOC_Os03g01790	OsAffx.24937.1.S1_at	AT5G03750	response to stress
TRIDC4BG062630	metacaspase 1	7	-2.89187	-1.80276	Os03g0388900	LOC_Os03g27120	Os.23822.1.A1_at	AT5G64240
TRIDC4BG062640	Heat stress transcription factor C-2b	3	5.26824	NA	Os02g0232000	LOC_Os02g13800	Os.11250.1.S1_at	AT3G24520	heterocyclic compound binding	organic cyclic compound binding
TRIDC4BG062850	Nascent polypeptide-associated complex subunit beta	8	-6.22521	NA	NA	0	0	NA
TRIDC4BG062870	unknown function	8	-1.33224	NA	Os03g0109700	LOC_Os03g01920	Os.15287.1.S1_at	AT2G23370
TRIDC4BG062920	unknown function	8	-10.9174	-3.53742	NA	0	0	NA
TRIDC4BG063010	undescribed protein	7	-4.09674	-4.19904	NA	0	0	NA
TRIDC4BG063090	THO complex subunit 1	8	-1.07262	NA	Os03g0110400	LOC_Os03g01970	Os.7734.1.S1_at	AT5G09860	defense response to fungus	defense response	response to fungus	defense response to other organism	response to stress
TRIDC4BG063290	DNA (cytosine-5)-methyltransferase 3A	3	5.97905	NA	Os05g0313900	LOC_Os05g24930	OsAffx.4419.1.S1_at	AT5G15380
TRIDC4BG063360	DNA (cytosine-5)-methyltransferase 3A	3	4.08651	NA	Os05g0313900	LOC_Os05g24930	OsAffx.4419.1.S1_at	AT5G15380
TRIDC4BG063730	Chaperone protein DnaK	6	3.36653	NA	Os03g0113700	LOC_Os03g02260	Os.6308.1.S1_at	NA	heterocyclic compound binding	organic cyclic compound binding	small molecule binding	nucleotide binding	nucleoside phosphate binding	carbohydrate derivative binding	nucleoside binding	ATP binding	adenyl ribonucleotide binding	adenyl nucleotide binding	ribonucleoside binding	purine ribonucleoside triphosphate binding	ribonucleotide binding	purine nucleotide binding	purine ribonucleotide binding	purine nucleoside binding	purine ribonucleoside binding	binding
TRIDC4BG063900	Protein kinase superfamily protein	3	3.3766	NA	Os03g0113000	LOC_Os03g02190	Os.50750.1.S1_at	AT1G33260	kinase activity	transferase activity, transferring phosphorus-containing groups
TRIDC4BG064040	Nuclear transcription factor Y subunit B-4	3	3.60577	NA	NA	0	0	NA
TRIDC4BG064570	2-oxoglutarate (2OG) and Fe(II)-dependent oxygenase superfamily protein	8	-2.00773	NA	NA	0	0	NA
TRIDC5AG000680	Trypsin family protein	7	-1.06953	NA	Os08g0407200	LOC_Os08g31470	Os.5792.1.S1_a_at	AT5G45030
TRIDC5AG000690	Protein kinase superfamily protein	7	-1.45023	NA	Os12g0640800	LOC_Os12g44330	Os.17376.2.S1_x_at	AT3G53640
TRIDC5AG000740	Cytochrome P450 superfamily protein	1	-2.29668	2.96373	Os05g0415800	LOC_Os05g34325	OsAffx.14956.1.S1_at	NA	membrane	plasma membrane	cell periphery	catalytic activity	heterocyclic compound binding	organic cyclic compound binding	binding
TRIDC5AG000750	3-beta hydroxysteroid dehydrogenase/isomerase family protein	1	-2.59625	3.74669	Os03g0404800	LOC_Os03g29150	OsAffx.25272.1.S1_at	AT2G26260	membrane	catalytic activity
TRIDC5AG000980	unknown function	3	6.78639	NA	Os05g0147100	LOC_Os05g05440	Os.19380.1.S1_at	NA
TRIDC5AG001050	receptor kinase 2	8	-3.54633	NA	NA	0	0	NA	phosphate-containing compound metabolic process	phosphorus metabolic process	phosphorylation
TRIDC5AG001080	receptor kinase 2	3	6.83731	NA	NA	0	0	NA	nucleotide binding	nucleoside phosphate binding	small molecule binding	heterocyclic compound binding	organic cyclic compound binding	kinase activity	transferase activity, transferring phosphorus-containing groups
TRIDC5AG001310	undescribed protein	8	-1.60813	NA	Os05g0147100	LOC_Os05g05440	Os.19380.1.S1_at	NA
TRIDC5AG001340	Ribosomal protein S27a / Ubiquitin family protein	3	5.8626	NA	NA	0	0	NA
TRIDC5AG001630	ankyrin repeat family protein	3	1.27473	NA	Os12g0636100	LOC_Os12g43940	Os.53453.1.S1_at	NA
TRIDC5AG001650	ankyrin repeat family protein	6	2.81684	2.8584	Os12g0636100	LOC_Os12g43940	Os.53453.1.S1_at	NA	binding
TRIDC5AG001670	unknown function	8	-1.81603	NA	NA	0	0	AT5G58920
TRIDC5AG001690	unknown function	8	-1.02317	NA	NA	0	0	AT5G58920
TRIDC5AG001800	ankyrin repeat family protein	6	3.20963	3.68287	Os12g0634900	LOC_Os12g43840	Os.54809.1.S1_at	NA	binding
TRIDC5AG001940	unknown function	6	2.99178	NA	NA	0	0	NA
TRIDC5AG002280	Histone H2B.2	3	4.57692	NA	Os08g0490900	LOC_Os08g38300	OsAffx.10929.1.S1_x_at	AT5G59910	nucleosome	DNA packaging complex	protein-DNA complex	nuclear nucleosome	chromatin	heterocyclic compound binding	organic cyclic compound binding	protein heterodimerization activity	protein-DNA complex assembly
TRIDC5AG002380	Protein transport protein Sec61 subunit beta	7	-1.8399	-1.15283	Os12g0173366	LOC_Os12g07490	OsAffx.7515.1.S1_s_at	AT3G60540
TRIDC5AG002680	unknown function	3	4.72958	NA	NA	0	0	NA
TRIDC5AG002750	Thaumatin-like protein	8	-4.13479	NA	NA	0	0	NA
TRIDC5AG003240	Far-red impaired response protein-like	3	4.53696	NA	NA	0	0	NA
TRIDC5AG003320	Glycosyltransferase family 61 protein	8	-7.2613	NA	Os06g0475400	LOC_Os06g28124	Os.9486.1.S1_at	AT3G18180
TRIDC5AG004250	tropinone reductase	7	-2.17954	-1.43629	NA	0	0	NA
TRIDC5AG004330	Nucleolar GTP-binding protein	3	1.2638	NA	Os07g0110200	LOC_Os07g01920	Os.14676.1.S1_at	AT1G50920	nucleotide binding	nucleoside phosphate binding	small molecule binding	purine nucleotide binding	purine ribonucleotide binding	purine ribonucleoside binding	purine nucleoside binding	ribonucleotide binding	ribonucleoside binding	nucleoside binding	carbohydrate derivative binding	purine ribonucleoside triphosphate binding	heterocyclic compound binding	organic cyclic compound binding
TRIDC5AG004380	Disease resistance protein RPP13	8	-8.22641	NA	NA	0	0	NA
TRIDC5AG004990	Heat shock 70 kDa protein 18	8	-8.61013	NA	NA	0	0	AT3G09440
TRIDC5AG005210	unknown function	8	-4.1208	NA	NA	0	0	NA
TRIDC5AG005230	unknown function	8	-6.93851	NA	Os12g0111000	LOC_Os12g02000	Os.52045.1.S1_at	NA
TRIDC5AG005290	unknown function	8	-4.05392	NA	NA	0	0	NA
TRIDC5AG005550	undescribed protein	3	10.7093	NA	NA	0	0	NA
TRIDC5AG005590	Subtilisin-like protease	3	2.43877	NA	Os04g0121300	LOC_Os04g03100	No hit	NA
TRIDC5AG006080	Glucan endo-1,3-beta-glucosidase 8	8	-1.86087	NA	Os07g0168600	LOC_Os07g07340	Os.52598.1.S1_at	NA
TRIDC5AG006180	unknown function	8	-5.03208	NA	NA	0	0	NA
TRIDC5AG006280	BTB/POZ domain-containing protein	8	-7.65083	NA	Os08g0228200	LOC_Os08g13180	OsAffx.16974.1.S1_at	NA	response to stress
TRIDC5AG006310	Pentatricopeptide repeat (PPR) superfamily protein	6	1.27758	NA	Os01g0757700	LOC_Os01g55290	Os.23673.1.S1_at	AT4G21190
TRIDC5AG006770	Ankyrin repeat family protein	3	1.26706	NA	NA	0	0	AT5G51160
TRIDC5AG006850	Glutaredoxin family protein	3	1.96486	NA	Os01g0368900	LOC_Os01g27140	Os.31088.1.S1_at	AT4G15700
TRIDC5AG007030	undescribed protein	8	-3.37297	NA	NA	0	0	NA
TRIDC5AG007230	Cullin-associated NEDD8-dissociated protein 1	6	1.22035	1.46721	Os02g0169800	LOC_Os02g07340	Os.27381.1.S1_at	AT2G02560	binding
TRIDC5AG007250	PATATIN-like protein 8	6	6.61281	4.91821	Os12g0611300	LOC_Os12g41720	OsAffx.32140.1.S1_at	NA
TRIDC5AG007730	Helix-loop-helix DNA-binding domain containing protein, expressed	6	1.90554	NA	NA	0	0	NA
TRIDC5AG007920	receptor kinase 3	8	-1.96815	NA	Os12g0606000	LOC_Os12g41270	OsAffx.7656.1.S1_x_at	NA	phosphate-containing compound metabolic process	phosphorus metabolic process	defense response	phosphorylation	defense response to other organism	response to stress
TRIDC5AG008050	Glucan 1,3-beta-glucosidase	3	1.72012	NA	Os05g0244500	LOC_Os05g15510	Os.49161.1.S1_at	NA
TRIDC5AG008170	Epoxide hydrolase 3	3	1.48416	NA	Os12g0636400	LOC_Os12g43970	Os.54768.1.S1_at	AT3G51000
TRIDC5AG008660	Cytochrome P450 superfamily protein	8	-2.85734	NA	Os03g0593600	LOC_Os03g39650	Os.47994.1.S1_x_at	NA	secondary metabolic process	diterpenoid metabolic process
TRIDC5AG008700	Cytochrome P450 superfamily protein	7	-2.05228	NA	Os03g0593600	LOC_Os03g39650	Os.47994.1.S1_x_at	NA
TRIDC5AG008710	Plant protein of unknown function (DUF828) with plant pleckstrin homology-like region	3	2.50947	NA	Os08g0393700	None	No hit	AT5G43870
TRIDC5AG009240	nodulin MtN21 /EamA-like transporter family protein	3	7.02004	NA	Os05g0357500	LOC_Os05g28930	OsAffx.4463.1.S1_at	NA
TRIDC5AG009380	Protein argonaute 1D	3	4.5128	NA	NA	0	0	NA
TRIDC5AG010190	kinesin 4	3	7.1042	NA	Os12g0590500	LOC_Os12g39980	OsAffx.20042.1.S1_at	NA	nucleotide binding	nucleoside phosphate binding	small molecule binding	adenyl ribonucleotide binding	adenyl nucleotide binding	purine nucleotide binding	purine ribonucleotide binding	purine ribonucleoside binding	purine nucleoside binding	ribonucleotide binding	ribonucleoside binding	nucleoside binding	carbohydrate derivative binding	ATP binding	purine ribonucleoside triphosphate binding	heterocyclic compound binding	organic cyclic compound binding
TRIDC5AG010510	Cation/H(+) antiporter 15	3	7.87469	NA	Os08g0117800	LOC_Os08g02450	Os.53900.1.S1_at	NA
TRIDC5AG010520	unknown function	3	1.4236	NA	Os12g0496700	LOC_Os12g31340	OsAffx.31960.1.S1_at	NA
TRIDC5AG010550	Protein kinase superfamily protein	3	1.77387	NA	NA	0	0	AT4G11373	nucleotide binding	nucleoside phosphate binding	small molecule binding	adenyl ribonucleotide binding	adenyl nucleotide binding	purine nucleotide binding	purine ribonucleotide binding	purine ribonucleoside binding	purine nucleoside binding	ribonucleotide binding	ribonucleoside binding	nucleoside binding	carbohydrate derivative binding	ATP binding	purine ribonucleoside triphosphate binding	heterocyclic compound binding	organic cyclic compound binding	kise activity	transferase activity, transferring phosphorus-containing groups
TRIDC5AG011780	RNA 3'-terminal phosphate cyclase-like protein	8	-1.45745	NA	Os03g0833700	LOC_Os03g61790	Os.17255.1.S1_at	AT5G22100
TRIDC5AG012620	Succinate dehydrogenase [ubiquinone] flavoprotein subunit 1, mitochondrial	3	1.30129	NA	NA	0	0	AT2G18450	nucleotide binding	nucleoside phosphate binding	small molecule binding	heterocyclic compound binding	organic cyclic compound binding
TRIDC5AG012670	undescribed protein	3	3.56383	NA	NA	0	0	NA
TRIDC5AG012800	NOT2/NOT3/NOT5 family protein, expressed	3	3.65227	NA	NA	0	0	NA
TRIDC5AG013370	myb domain protein 112	8	-3.90773	NA	Os11g0684000	LOC_Os11g45740	Os.2867.1.A1_at	AT2G47190	response to stress
TRIDC5AG013430	unknown function	8	-2.04991	NA	Os05g0192500	LOC_Os05g10420	OsAffx.14618.2.S1_at	NA
TRIDC5AG013490	DNA helicase MCM8	8	-2.77713	4.51689	Os12g0560700	LOC_Os12g37400	Os.24951.1.S1_at	AT4G02060	phosphate-containing compound metabolic process	phosphorus metabolic process	phosphorylation	response to stress
TRIDC5AG013920	Pathogenesis-related protein STH-21	1	-2.54007	3.03071	NA	0	0	NA	binding	phosphorus metabolic process	phosphate-containing compound metabolic process	cellular protein modification process	protein modification process	defense response	macromolecule modification	cellular protein metabolic process	response to biotic stimulus	protein metabolic process	response to stimulus	response to stress
TRIDC5AG014070	Sn1-specific diacylglycerol lipase alpha	8	-1.50304	NA	Os12g0554500	LOC_Os12g36770	OsAffx.32058.1.S1_s_at	AT4G16070
TRIDC5AG014530	Protein WEAK CHLOROPLAST MOVEMENT UNDER BLUE LIGHT 1	8	-1.61629	NA	Os12g0271600	LOC_Os12g17310	Os.15013.1.S1_at	AT1G12150
TRIDC5AG014890	unknown function	3	1.44017	NA	NA	0	0	NA
TRIDC5AG017030	Nitrilase-like protein 2	8	-1.19797	NA	Os12g0502500	LOC_Os12g31830	Os.17668.1.S1_at	AT4G08790
TRIDC5AG018470	unknown function	8	-9.61054	NA	NA	0	0	NA
TRIDC5AG018890	shaggy-like kinase 13	8	-6.95397	NA	NA	0	0	NA	phosphate-containing compound metabolic process	phosphorus metabolic process	phosphorylation
TRIDC5AG018900	glutamate receptor 2.9	8	-4.82887	NA	NA	0	0	NA	phosphate-containing compound metabolic process	phosphorus metabolic process	phosphorylation
TRIDC5AG018930	Protein UXT homolog	8	-2.12529	NA	Os07g0595800	LOC_Os07g40460	Os.11003.1.S1_at	AT1G26660
TRIDC5AG019440	tonoplast dicarboxylate transporter	3	6.86943	NA	Os09g0484900	LOC_Os09g31130	Os.15092.1.S1_at	AT5G47560
TRIDC5AG019530	serine carboxypeptidase-like 18	8	-1.68202	NA	Os06g0519700	LOC_Os06g32740	Os.10827.1.S1_x_at	AT5G36180	secondary metabolic process
TRIDC5AG019570	Pectin lyase-like superfamily protein	3	1.9602	NA	Os09g0487600	LOC_Os09g31270	OsAffx.17972.1.S1_at	AT3G57790
TRIDC5AG019910	L-lactate dehydrogenase	8	-2.27591	2.15815	Os07g0616500	LOC_Os07g42440	Os.42814.1.S1_x_at	AT3G14130	response to stress
TRIDC5AG020890	Protein FAR1-RELATED SEQUENCE 5	8	-8.28183	NA	NA	0	0	NA
TRIDC5AG021960	purple acid phosphatase 22	8	-4.87409	NA	Os11g0151700	LOC_Os11g05400	Os.5152.1.S1_at	AT3G52810	phosphate-containing compound metabolic process	phosphorus metabolic process
TRIDC5AG022600	Heavy metal transport/detoxification superfamily protein	7	-4.84604	-4.62223	Os12g0144600	LOC_Os12g05040	Os.7649.1.S1_at	AT3G06130
TRIDC5AG022760	L-tyrosine decarboxylase	3	3.39136	NA	Os07g0437500	LOC_Os07g25590	Os.49621.1.S1_at	AT4G28680	anion binding
TRIDC5AG024580	EH domain-containing protein 2	3	3.66276	NA	NA	0	0	NA	nucleotide binding	nucleoside phosphate binding	small molecule binding	purine nucleotide binding	purine ribonucleotide binding	purine ribonucleoside binding	purine nucleoside binding	ribonucleotide binding	ribonucleoside binding	nucleoside binding	carbohydrate derivative binding	purine ribonucleoside triphosphate binding	heterocyclic compound binding	organic cyclic compound binding	calcium ion binding
TRIDC5AG024620	WRKY DNA-binding protein 46	3	6.49897	NA	Os12g0116700	LOC_Os12g02450	OsAffx.30783.1.S1_at	NA
TRIDC5AG024850	dual specificity protein phosphatase (DsPTP1) family protein	8	-2.10025	NA	Os12g0112500	LOC_Os12g02120	Os.5998.1.S1_at	AT3G10940	phosphate-containing compound metabolic process	phosphorus metabolic process
TRIDC5AG025050	UDP-Glycosyltransferase superfamily protein	8	-3.24442	NA	Os04g0204100	LOC_Os04g12720	Os.39636.1.A1_x_at	NA
TRIDC5AG025170	F-box family protein	7	-5.3949	-4.28707	NA	0	0	NA
TRIDC5AG025500	Two-component response regulator ORR21	7	-2.63606	-1.96615	Os12g0105600	LOC_Os12g01490	Os.18448.1.S1_at	AT2G42660
TRIDC5AG026300	Peptidyl-prolyl cis-trans isomerase	8	-1.7026	NA	Os09g0293900	LOC_Os09g12270	OsAffx.17661.1.S1_at	NA
TRIDC5AG026510	Phospholipid-transporting ATPase 10	3	1.74682	NA	NA	0	0	NA	nucleotide binding	nucleoside phosphate binding	small molecule binding	adenyl ribonucleotide binding	adenyl nucleotide binding	purine nucleotide binding	purine ribonucleotide binding	purine ribonucleoside binding	purine nucleoside binding	ribonucleotide binding	ribonucleoside binding	nucleoside binding	carbohydrate derivative binding	ATP binding	purine ribonucleoside triphosphate binding	heterocyclic compound binding	organic cyclic compound binding
TRIDC5AG026590	Kynurenine formamidase	3	2.1223	NA	Os09g0110300	LOC_Os09g02270	Os.9823.1.S1_at	AT4G35220
TRIDC5AG026640	DNA-directed RNA polymerase V subunit 1	8	-1.97482	NA	Os09g0112400	LOC_Os09g02440	Os.56058.1.S1_at	NA	defense response to fungus	defense response	response to fungus	defense response to other organism	response to stress
TRIDC5AG027100	cinnamoyl coa reductase	8	-5.4513	NA	Os09g0127300	LOC_Os09g04050	Os.53814.1.S1_at	AT1G15950
TRIDC5AG027490	WD-40 repeat family protein	3	2.17882	NA	Os09g0241100	LOC_Os09g06560	Os.53771.1.A1_at	AT3G42660	heterocyclic compound binding	organic cyclic compound binding
TRIDC5AG027910	unknown function	3	1.94126	NA	NA	0	0	NA
TRIDC5AG028010	2-phosphoglycolate phosphatase 2	8	-3.89102	NA	Os09g0261300	LOC_Os09g08660	Os.9109.1.S1_a_at	AT5G47760	phosphate-containing compound metabolic process	phosphorus metabolic process
TRIDC5AG028850	ubiquitin conjugating enzyme 9	8	-1.48589	NA	Os09g0293400	LOC_Os09g12230	Os.50948.1.S1_at	NA
TRIDC5AG029580	phosphoenolpyruvate carboxylase 1	8	-1.18961	NA	Os09g0315700	LOC_Os09g14670	Os.5177.1.S1_s_at	AT1G53310
TRIDC5AG029740	nudix hydrolase homolog 20	8	-2.98554	NA	NA	0	0	AT5G19470
TRIDC5AG030050	UDP-Glycosyltransferase superfamily protein	8	-3.00051	NA	Os09g0329200	LOC_Os09g16030	OsAffx.29866.1.S1_at	AT2G16890
TRIDC5AG030800	Guanine nucleotide exchange factor SPIKE 1	3	2.75092	NA	NA	0	0	NA
TRIDC5AG030890	Threonyl-tRNA synthetase, mitochondrial	8	-2.45737	NA	NA	0	0	NA
TRIDC5AG030950	TP53-regulated inhibitor of apoptosis 1-B	3	1.00077	NA	Os09g0361700	LOC_Os09g19750	Os.56090.1.S1_at	AT4G33100
TRIDC5AG031100	unknown function	8	-5.13298	NA	Os02g0793500	LOC_Os02g55050	OsAffx.24874.1.S1_at	NA
TRIDC5AG031180	Disease resistance protein	3	2.02575	NA	NA	0	0	AT3G07040	nucleotide binding	nucleoside phosphate binding	small molecule binding	adenyl ribonucleotide binding	adenyl nucleotide binding	purine nucleotide binding	purine ribonucleotide binding	purine ribonucleoside binding	purine nucleoside binding	ribonucleotide binding	ribonucleoside binding	nucleoside binding	carbohydrate derivative binding	ATP binding	purine ribonucleoside triphosphate binding	heterocyclic compound binding	organic cyclic compound binding
TRIDC5AG031370	Glutathione S-transferase family protein	8	-2.15808	NA	Os10g0525500	LOC_Os10g38150	Os.36568.1.S1_x_at	AT1G59700	secondary metabolic process
TRIDC5AG032960	plastid movement impaired 2	6	2.11918	NA	Os09g0403000	LOC_Os09g23780	Os.56369.1.S1_at	NA
TRIDC5AG033170	AAA ATPase containing von Willebrand factor type A (VWA) domain-like protein	6	3.55706	2.55626	NA	0	0	NA
TRIDC5AG033180	FAR1-related sequence 5	3	7.45188	NA	NA	0	0	NA
TRIDC5AG033390	BREVIS RADIX-like 3	3	1.28842	-1.14709	NA	0	0	AT5G20540
TRIDC5AG034270	DNA cross-link repair 1A protein	8	-1.54858	1.88388	Os09g0439000	LOC_Os09g26760	OsAffx.30045.1.S1_at	AT2G45700	response to stress
TRIDC5AG034910	Histone superfamily protein	8	-4.79756	NA	NA	0	0	NA	response to stress
TRIDC5AG035830	Kinesin-related protein 4	6	2.5994	NA	Os09g0421200	LOC_Os09g25380	Os.50892.1.S1_at	NA	heterocyclic compound binding	organic cyclic compound binding	small molecule binding	nucleotide binding	nucleoside phosphate binding	carbohydrate derivative binding	nucleoside binding	ATP binding	adenyl ribonucleotide binding	adenyl nucleotide binding	ribonucleoside binding	purine ribonucleoside triphosphate binding	ribonucleotide binding	purine nucleotide binding	purine ribonucleotide binding	purine nucleoside binding	purine ribonucleoside binding	binding	pyrophosphatase activity	hydrolase activity, acting on acid anhydrides, in phosphorus-containing anhydrides	hydrolase activity, acting on acid anhydrides
TRIDC5AG035980	cinnamoyl coa reductase 1	7	-2.22203	NA	Os09g0419200	LOC_Os09g25150	Os.9685.1.S1_a_at	AT1G15950
TRIDC5AG036190	2-oxoglutarate (2OG) and Fe(II)-dependent oxygenase superfamily protein	1	-2.11669	2.73219	NA	0	0	AT5G54000	catalytic activity	binding
TRIDC5AG036450	unknown function	3	4.03558	NA	NA	0	0	NA
TRIDC5AG036570	heavy metal atpase 1	3	8.57119	NA	NA	0	0	AT4G37270	nucleotide binding	nucleoside phosphate binding	small molecule binding	adenyl ribonucleotide binding	adenyl nucleotide binding	purine nucleotide binding	purine ribonucleotide binding	purine ribonucleoside binding	purine nucleoside binding	ribonucleotide binding	ribonucleoside binding	nucleoside binding	carbohydrate derivative binding	ATP binding	purine ribonucleoside triphosphate binding	heterocyclic compound binding	organic cyclic compound binding
TRIDC5AG037070	unknown function	3	1.74986	NA	Os07g0642100	LOC_Os07g44770	Os.49801.1.S1_s_at	NA
TRIDC5AG037080	50S ribosomal protein L23-B, chloroplastic	3	4.60567	NA	NA	0	0	NA	nucleotide binding	nucleoside phosphate binding	small molecule binding	heterocyclic compound binding	organic cyclic compound binding
TRIDC5AG037200	Ripening related protein family	8	-6.23547	NA	Os04g0364800	LOC_Os04g29550	OsAffx.26230.1.S1_at	NA
TRIDC5AG037410	Mitochondrial phosphate carrier protein 2, mitochondrial	8	-3.58688	NA	Os09g0454600	LOC_Os09g28160	Os.23183.1.S1_at	AT3G48850	response to stress
TRIDC5AG037530	alpha/beta-Hydrolases superfamily protein	7	-3.56706	NA	Os09g0455900	LOC_Os09g28280	Os.37075.1.S1_at	NA
TRIDC5AG037620	heat shock transcription factor B4	8	-1.53923	NA	Os09g0456800	LOC_Os09g28354	Os.27176.1.S1_at	AT4G36990
TRIDC5AG037680	Protein WEAK CHLOROPLAST MOVEMENT UNDER BLUE LIGHT 1	3	1.57814	NA	Os09g0458000	LOC_Os09g28450	OsAffx.17946.1.S1_at	NA
TRIDC5AG037700	Leucine-rich repeat protein kinase family protein	6	3.52326	NA	Os09g0458300	LOC_Os09g28470	Os.51626.1.S2_at	AT3G19230
TRIDC5AG037870	unknown function	3	3.85036	NA	NA	0	0	NA
TRIDC5AG038100	Protein kinase superfamily protein	8	-9.1757	NA	NA	0	0	NA	phosphate-containing compound metabolic process	phosphorus metabolic process	phosphorylation
TRIDC5AG038160	alpha/beta-Hydrolases superfamily protein	3	1.44492	NA	Os09g0460400	LOC_Os09g28630	Os.52444.1.S1_at	NA
TRIDC5AG038230	alpha/beta-Hydrolases superfamily protein	6	1.14539	NA	Os09g0461900	LOC_Os09g28730	Os.49327.1.S1_x_at	NA
TRIDC5AG038400	Carboxypeptidase Y homolog A	8	-5.16011	NA	Os09g0463100	LOC_Os09g28840	OsAffx.30068.1.S1_at	NA
TRIDC5AG038640	CYCLIN D4;1	6	6.968	6.79325	Os09g0466100	LOC_Os09g29100	Os.18607.1.S1_at	AT5G10440	phosphotransferase activity, alcohol group as acceptor	protein kinase activity	transferase activity, transferring phosphorus-containing groups	protein serine/threonine kinase activity	kinase activity	binding
TRIDC5AG038740	purine permease 3	3	3.59568	NA	NA	0	0	AT1G28220
TRIDC5AG039060	ABC transporter G family member 11	8	-2.39591	NA	Os09g0472200	LOC_Os09g29670	Os.39617.1.S1_at	NA	response to stress
TRIDC5AG039190	unknown function	8	-1.32603	NA	Os09g0473966	LOC_Os09g29800	OsAffx.17966.1.S1_at	NA
TRIDC5AG039290	O-fucosyltransferase family protein	3	1.58839	NA	Os02g0138500	LOC_Os02g04590	OsAffx.11889.1.S1_at	NA
TRIDC5AG039410	UDP-Glycosyltransferase superfamily protein	3	1.85037	NA	Os02g0490500	LOC_Os02g28900	Os.53318.1.S1_at	AT1G22340
TRIDC5AG039520	unknown function	3	1.24622	NA	Os09g0478400	LOC_Os09g30140	Os.55282.1.S1_at	NA
TRIDC5AG039570	FIMBRIATA-like protein	8	-8.23825	NA	NA	0	0	NA
TRIDC5AG039590	unknown function	8	-7.30434	NA	NA	0	0	NA	response to stress
TRIDC5AG039610	F-box family protein	7	-2.23302	-1.8595	Os09g0479000	LOC_Os09g30170	OsAffx.6449.1.S1_at	AT3G07870
TRIDC5AG039620	F-box family protein	3	1.81127	NA	Os09g0479000	LOC_Os09g30170	OsAffx.6449.1.S1_at	AT3G07870
TRIDC5AG039660	F-box family protein	6	6.5707	NA	NA	0	0	AT3G07870
TRIDC5AG039960	Zinc transporter 2	8	-6.31031	NA	Os03g0411800	LOC_Os03g29850	Os.15732.1.S1_s_at	AT1G55910
TRIDC5AG040250	Senescence/dehydration-associated protein-related	8	-6.40941	NA	Os06g0717100	LOC_Os06g50330	Os.9199.1.S1_at	AT4G35985
TRIDC5AG040350	heat shock protein 21	8	-7.65506	NA	NA	0	0	NA
TRIDC5AG040650	dihydroflavonol 4-reductase-like1	2	4.94601	NA	NA	0	0	AT1G76470
TRIDC5AG041350	unknown function	6	6.50066	NA	Os09g0495200	LOC_Os09g32130	Os.54276.1.A1_at	NA
TRIDC5AG041670	Protein disulfide isomerase-like 1-4	3	2.80801	-1.62929	NA	0	0	NA
TRIDC5AG042270	26S proteasome non-ATPase regulatory subunit 13 homolog B	3	3.47186	NA	NA	0	0	AT5G45620	proteasome accessory complex	proteasome regulatory particle
TRIDC5AG043130	Chaperone protein dnaJ 13	8	-1.15095	NA	NA	0	0	NA
TRIDC5AG045500	Glycosyltransferase	6	1.27603	NA	NA	0	0	NA
TRIDC5AG046270	Component of a tRNA splicing complex-like	3	4.67134	NA	NA	0	0	NA
TRIDC5AG046550	hapless 2	8	-2.6941	NA	Os09g0525700	LOC_Os09g35720	OsAffx.6485.1.S1_at	AT4G11720
TRIDC5AG048380	Asparagine--tRNA ligase	8	-2.80863	NA	NA	0	0	AT4G31180	defense response to fungus	defense response	response to fungus	defense response to other organism	response to stress
TRIDC5AG049930	ATP/DNA-binding protein	6	4.44123	4.58605	NA	0	0	AT3G28020	heterocyclic compound binding	organic cyclic compound binding	binding
TRIDC5AG050350	Disease resistance protein	2	-2.16206	-4.37494	Os11g0686500	LOC_Os11g45930	Os.52347.1.S1_at	NA
TRIDC5AG051130	unknown function	8	-5.88814	NA	NA	0	0	NA
TRIDC5AG051140	unknown function	8	-2.36455	7.17724	NA	0	0	NA
TRIDC5AG051360	high mobility group B1	6	3.53208	1.93621	Os09g0551600	LOC_Os09g37910	Os.57443.1.S1_x_at	NA	heterocyclic compound binding	organic cyclic compound binding	binding
TRIDC5AG051430	Glucose-6-phosphate 1-dehydrogenase	6	2.91649	3.71587	NA	0	0	NA
TRIDC5AG051480	unknown function	6	1.52719	NA	Os11g0636050	LOC_Os11g41770	OsAffx.28294.2.S1_x_at	NA
TRIDC5AG053790	UDP-3-O-acylglucosamine N-acyltransferase	6	1.94498	1.69014	Os07g0134400	LOC_Os07g04200	Os.24651.1.S1_at	AT4G21220
TRIDC5AG053950	MATE efflux family protein	8	-5.696	NA	Os04g0373400	LOC_Os04g30490	OsAffx.26254.1.S1_at	AT1G73700
TRIDC5AG054190	E3 ubiquitin-protein ligase BAH1	7	-2.30172	-1.91868	Os03g0650900	LOC_Os03g44810	Os.54281.1.S1_at	AT2G38920
TRIDC5AG054580	Thiol protease SEN102	8	-2.42804	1.83178	NA	0	0	NA
TRIDC5AG055820	E3 ubiquitin protein ligase DRIP2	8	-1.36341	NA	NA	0	0	AT2G30580	response to stress
TRIDC5AG058980	myb domain protein 36	6	6.63339	6.69881	Os03g0771100	LOC_Os03g56090	Os.18725.1.S1_at	NA	heterocyclic compound binding	organic cyclic compound binding	binding
TRIDC5AG059220	Glutathione S-transferase family protein	8	-6.07974	NA	Os01g0370200	LOC_Os01g27260	OsAffx.23414.1.S1_at	AT3G03190
TRIDC5AG059860	receptor kinase 1	8	-3.19292	NA	NA	0	0	NA	phosphate-containing compound metabolic process	phosphorus metabolic process	phosphorylation
TRIDC5AG059870	GRAS family transcription factor	8	-1.28065	NA	Os10g0369600	LOC_Os10g22430	Os.22472.1.S1_x_at	AT4G17230
TRIDC5AG059990	dihydroflavonol 4-reductase-like1	3	1.93579	-1.40954	Os06g0623300	LOC_Os06g41810	Os.15971.1.S1_at	AT2G33600
TRIDC5AG060020	LETM1-like protein	2	6.08246	-3.21279	NA	0	0	NA
TRIDC5AG061910	UDP-D-apiose/UDP-D-xylose synthase	2	5.01581	-4.05365	NA	0	0	NA
TRIDC5AG062480	Acyl-CoA N-acyltransferases (NAT) superfamily protein	8	-2.73298	NA	Os03g0794300	LOC_Os03g58020	No hit	AT2G32030
TRIDC5AG063050	ENHANCED DOWNY MILDEW 2	7	-1.03325	-1.26753	NA	0	0	NA
TRIDC5AG063520	Ankyrin repeat protein-like	3	6.00622	NA	Os09g0124100	LOC_Os09g03680	Os.14374.1.S1_at	NA	heterocyclic compound binding	organic cyclic compound binding
TRIDC5AG063530	Tetratricopeptide repeat protein 28	3	1.50235	NA	Os09g0124100	LOC_Os09g03680	Os.14374.1.S1_at	NA	heterocyclic compound binding	organic cyclic compound binding
TRIDC5AG063880	ABC transporter G family member 48	8	-2.41925	NA	NA	0	0	NA	response to stress
TRIDC5AG066090	C2 calcium/lipid-binding plant phosphoribosyltransferase family protein	6	2.97387	NA	NA	0	0	NA	heterocyclic compound binding	organic cyclic compound binding	small molecule binding	nucleotide binding	nucleoside phosphate binding	phosphotransferase activity, alcohol group as acceptor	protein kinase activity	transferase activity, transferring phosphorus-containing groups	kinase activity	binding
TRIDC5AG067840	receptor-like protein kinase 2	6	2.95497	2.63776	NA	0	0	NA	heterocyclic compound binding	organic cyclic compound binding	small molecule binding	nucleotide binding	nucleoside phosphate binding	phosphotransferase activity, alcohol group as acceptor	protein kinase activity	transferase activity, transferring phosphorus-containing groups	protein serine/threonine kinase activity	kinase activity	carbohydrate derivative binding	nucleoside binding	ATP binding	adenyl ribonucleotide binding	adenyl nucleotide binding	ribonucleoside binding	purine ribonucleoside triphosphate binding	ribonucleotide binding	purine nucleotide binding	purine ribonucleotide binding	purine nucleoside binding	purine ribonucleoside binding	binding
TRIDC5AG067890	undescribed protein	8	-6.44146	NA	NA	0	0	NA
TRIDC5AG069700	kinesin 4	3	1.10031	NA	Os03g0114000	LOC_Os03g02290	Os.51682.1.S1_at	AT2G22610	nucleotide binding	nucleoside phosphate binding	small molecule binding	adenyl ribonucleotide binding	adenyl nucleotide binding	purine nucleotide binding	purine ribonucleotide binding	purine ribonucleoside binding	purine nucleoside binding	ribonucleotide binding	ribonucleoside binding	nucleoside binding	carbohydrate derivative binding	ATP binding	purine ribonucleoside triphosphate binding	heterocyclic compound binding	organic cyclic compound binding
TRIDC5AG070460	Cytochrome P450 superfamily protein	8	-6.38238	NA	NA	0	0	NA
TRIDC5AG071140	beta glucosidase 43	3	3.95293	NA	NA	0	0	NA
TRIDC5AG071160	receptor kinase 2	8	-4.29182	NA	NA	0	0	NA	phosphate-containing compound metabolic process	phosphorus metabolic process	defense response	phosphorylation	defense response to other organism	response to stress
TRIDC5AG072330	Guanine nucleotide-binding protein alpha-1 subunit	8	-1.50626	NA	NA	0	0	NA	defense response	response to stress
TRIDC5AG073890	Ankyrin repeat family protein	3	3.45422	-1.79118	NA	0	0	NA
TRIDC5AG074770	NAD(P)-binding Rossmann-fold superfamily protein	3	5.81917	NA	Os03g0115700	LOC_Os03g02460	Os.6192.1.S1_at	AT4G24050
TRIDC5AG077410	E3 ubiquitin-protein ligase RFWD3	8	-1.36885	NA	Os03g0108200	LOC_Os03g01790	OsAffx.24937.1.S1_at	AT5G03750	response to stress
TRIDC5AG077460	metacaspase 1	3	3.01391	NA	Os03g0388900	LOC_Os03g27120	Os.23822.1.A1_at	AT5G64240
TRIDC5AG078000	DNA (cytosine-5)-methyltransferase 3B	3	6.1619	NA	Os05g0313900	LOC_Os05g24930	OsAffx.4419.1.S1_at	AT5G15380
TRIDC5AG078120	Galactosyl transferase GMA12/MNN10 family protein	8	-5.41534	NA	Os11g0546500	LOC_Os11g34390	OsAffx.31295.1.S1_at	AT2G22900
TRIDC5AG078190	Folylpolyglutamate synthase	8	-5.53763	NA	Os03g0111100	LOC_Os03g02030	Os.32506.1.S1_at	AT3G55630
TRIDC5AG078440	2-oxoglutarate (2OG) and Fe(II)-dependent oxygenase superfamily protein	8	-7.55983	NA	NA	0	0	NA
TRIDC5AG078520	Protein LURP-one-related 8	8	-2.87174	NA	Os05g0311500	LOC_Os05g24650	Os.7029.1.S1_at	AT2G38640	defense response	response to stress
TRIDC5AG078580	Ribonuclease II/R family protein	3	9.5179	NA	NA	0	0	NA
TRIDC5AG078680	Phosphatidylinositol 3- and 4-kinase family protein with FAT domain	3	1.0393	NA	NA	0	0	NA	kinase activity	transferase activity, transferring phosphorus-containing groups
TRIDC5BG000180	Protein kinase superfamily protein	3	11.0699	NA	Os12g0640800	LOC_Os12g44330	Os.17376.2.S1_x_at	AT3G53640	nucleotide binding	nucleoside phosphate binding	small molecule binding	adenyl ribonucleotide binding	adenyl nucleotide binding	purine nucleotide binding	purine ribonucleotide binding	purine ribonucleoside binding	purine nucleoside binding	ribonucleotide binding	ribonucleoside binding	nucleoside binding	carbohydrate derivative binding	ATP binding	purine ribonucleoside triphosphate binding	heterocyclic compound binding	organic cyclic compound binding	kise activity	transferase activity, transferring phosphorus-containing groups
TRIDC5BG000330	HIPL1 protein	3	1.96813	NA	Os12g0639600	LOC_Os12g44230	Os.5853.1.S1_at	AT5G62630
TRIDC5BG000640	FAR1-related sequence 5	3	10.8317	NA	NA	0	0	NA
TRIDC5BG000670	sugar transporter 1	6	9.69687	3.15761	Os01g0567600	LOC_Os01g38680	Os.35004.1.S1_x_at	AT1G11260
TRIDC5BG000700	Protein kinase superfamily protein	3	1.69186	NA	Os12g0640700	LOC_Os12g44320	Os.55718.1.S1_at	AT5G35370	nucleotide binding	nucleoside phosphate binding	small molecule binding	heterocyclic compound binding	organic cyclic compound binding	kinase activity	transferase activity, transferring phosphorus-containing groups
TRIDC5BG001030	receptor kinase 2	8	-2.99111	NA	NA	0	0	NA	phosphate-containing compound metabolic process	phosphorus metabolic process	phosphorylation
TRIDC5BG001080	receptor kinase 2	8	-2.03388	NA	NA	0	0	NA	phosphate-containing compound metabolic process	phosphorus metabolic process	defense response	phosphorylation	response to stress
TRIDC5BG001090	Leucine-rich repeat receptor-like protein kinase family protein	3	1.11408	NA	NA	0	0	NA
TRIDC5BG001140	Disease resistance protein	3	3.14966	NA	NA	0	0	NA	nucleotide binding	nucleoside phosphate binding	small molecule binding	adenyl ribonucleotide binding	adenyl nucleotide binding	purine nucleotide binding	purine ribonucleotide binding	purine ribonucleoside binding	purine nucleoside binding	ribonucleotide binding	ribonucleoside binding	nucleoside binding	carbohydrate derivative binding	heterocyclic compound binding	organic cyclic compound binding	anion binding
TRIDC5BG001150	receptor kinase 2	3	6.25282	NA	NA	0	0	NA	nucleotide binding	nucleoside phosphate binding	small molecule binding	heterocyclic compound binding	organic cyclic compound binding	kinase activity	transferase activity, transferring phosphorus-containing groups
TRIDC5BG001260	lipoxygenase 2	7	-4.16987	-4.7596	Os12g0559200	LOC_Os12g37260	Os.15171.1.S1_s_at	NA
TRIDC5BG001290	unknown function	8	-8.83313	NA	NA	0	0	NA
TRIDC5BG001420	ankyrin repeat family protein	6	2.93937	3.27265	Os12g0636100	LOC_Os12g43940	Os.53453.1.S1_at	NA	heterocyclic compound binding	organic cyclic compound binding	binding
TRIDC5BG001450	RING finger protein 5	8	-1.36816	NA	Os12g0636000	LOC_Os12g43930	Os.33683.1.S1_at	AT2G23780
TRIDC5BG001580	ankyrin repeat family protein	6	6.23638	5.07702	Os12g0634900	LOC_Os12g43840	Os.54809.1.S1_at	NA	binding
TRIDC5BG002600	Pathogenesis-related thaumatin superfamily protein	8	-4.3383	NA	Os12g0630200	LOC_Os12g43450	OsAffx.32170.1.S1_at	NA
TRIDC5BG002640	Pathogenesis-related thaumatin superfamily protein	3	2.08512	NA	Os12g0630200	LOC_Os12g43450	OsAffx.32170.1.S1_at	NA
TRIDC5BG002670	Splicing factor 3B subunit 1	8	-3.3867	NA	Os02g0147300	LOC_Os02g05410	Os.35337.1.S1_at	AT5G64270
TRIDC5BG002830	Disease resistance protein	8	-1.19411	1.22622	Os09g0270700	LOC_Os09g09750	OsAffx.17623.1.S1_at	AT3G07040
TRIDC5BG002880	undescribed protein	8	-7.20038	NA	Os01g0650700	LOC_Os01g46200	Os.33614.1.S1_at	NA
TRIDC5BG003030	receptor-like protein kinase 1	8	-7.44643	NA	NA	0	0	NA	phosphate-containing compound metabolic process	phosphorus metabolic process	defense response	phosphorylation	response to stress
TRIDC5BG003070	Glutathione S-transferase family protein	6	4.9358	NA	Os01g0353400	LOC_Os01g25100	OsAffx.11198.1.S1_at	AT3G03190
TRIDC5BG003360	undescribed protein	3	1.57322	NA	NA	0	0	NA
TRIDC5BG003450	cationic amino acid transporter 2	3	2.20274	NA	Os12g0623500	LOC_Os12g42850	Os.28192.1.S1_at	AT5G36940	heterocyclic compound binding	organic cyclic compound binding
TRIDC5BG003540	ankyrin repeat family protein	6	4.29785	3.26877	Os12g0636100	LOC_Os12g43940	Os.53453.1.S1_at	NA	heterocyclic compound binding	organic cyclic compound binding	binding
TRIDC5BG003700	undescribed protein	3	9.25295	NA	NA	0	0	NA
TRIDC5BG003760	unknown function	3	4.65347	NA	NA	0	0	NA
TRIDC5BG003910	Disease resistance protein	8	-8.44416	NA	Os12g0205500	LOC_Os12g10410	Os.53446.1.S1_at	AT5G43730
TRIDC5BG004250	F-box family protein	8	-3.2548	NA	Os02g0563800	LOC_Os02g35560	Os.50551.1.S1_at	NA
TRIDC5BG004440	tropinone reductase	8	-4.30953	NA	NA	0	0	NA
TRIDC5BG004520	xyloglucan endotransglucosylase/hydrolase 25	3	3.23709	NA	NA	0	0	NA
TRIDC5BG005080	tRNA 2'-phosphotransferase 1	8	-2.48869	NA	Os06g0134050	LOC_Os06g04300	Os.7.2.S1_at	AT2G45330
TRIDC5BG005160	Bactericidal permeability-increasing protein-like	3	5.64552	NA	NA	0	0	NA
TRIDC5BG005200	kinesin-like protein 1	3	3.1346	NA	Os12g0616000	LOC_Os12g42160	Os.47736.1.S1_at	AT1G72250	nucleotide binding	nucleoside phosphate binding	small molecule binding	adenyl ribonucleotide binding	adenyl nucleotide binding	purine nucleotide binding	purine ribonucleotide binding	purine ribonucleoside binding	purine nucleoside binding	ribonucleotide binding	ribonucleoside binding	nucleoside binding	carbohydrate derivative binding	ATP binding	purine ribonucleoside triphosphate binding	heterocyclic compound binding	organic cyclic compound binding
TRIDC5BG005510	Cytochrome P450 superfamily protein	3	6.41124	NA	NA	0	0	AT3G14620	heterocyclic compound binding	organic cyclic compound binding
TRIDC5BG005580	Histone-lysine N-methyltransferase ATXR6	3	5.35951	NA	NA	0	0	NA	nucleotide binding	nucleoside phosphate binding	small molecule binding	adenyl ribonucleotide binding	adenyl nucleotide binding	purine nucleotide binding	purine ribonucleotide binding	purine ribonucleoside binding	purine nucleoside binding	ribonucleotide binding	ribonucleoside binding	nucleoside binding	carbohydrate derivative binding	ATP binding	purine ribonucleoside triphosphate binding	heterocyclic compound binding	organic cyclic compound binding	kise activity	transferase activity, transferring phosphorus-containing groups
TRIDC5BG005600	Importin subunit beta-1	3	2.25083	NA	Os05g0353400	LOC_Os05g28510	Os.3381.1.S1_a_at	AT3G08947
TRIDC5BG005820	Protein kinase family protein	3	8.85038	NA	Os12g0615300	LOC_Os12g42070	Os.38179.2.S1_at	NA	nucleotide binding	nucleoside phosphate binding	small molecule binding	adenyl ribonucleotide binding	adenyl nucleotide binding	purine nucleotide binding	purine ribonucleotide binding	purine ribonucleoside binding	purine nucleoside binding	ribonucleotide binding	ribonucleoside binding	nucleoside binding	carbohydrate derivative binding	ATP binding	purine ribonucleoside triphosphate binding	heterocyclic compound binding	organic cyclic compound binding	kise activity	transferase activity, transferring phosphorus-containing groups	calcium ion binding
TRIDC5BG006300	25.3 kDa vesicle transport protein	8	-4.6419	-1.20204	Os06g0198800	LOC_Os06g09850	Os.9168.1.S1_at	NA
TRIDC5BG007100	BTB/POZ domain-containing protein	8	-3.41945	NA	Os08g0228200	LOC_Os08g13180	OsAffx.16974.1.S1_at	NA	response to stress
TRIDC5BG007330	unknown function	3	2.58471	NA	NA	0	0	NA
TRIDC5BG007510	Eukaryotic translation initiation factor 3 subunit A	8	-4.42525	NA	Os01g0120800	LOC_Os01g03070	Os.28076.1.S1_at	AT4G11420
TRIDC5BG008080	unknown function	8	-2.44198	NA	NA	0	0	AT5G51160
TRIDC5BG008350	30S ribosomal protein S19	6	2.67931	NA	NA	0	0	AT5G47320	heterocyclic compound binding	organic cyclic compound binding	binding
TRIDC5BG008360	copper ion binding	8	-1.55246	NA	Os05g0103500	LOC_Os05g01300	Os.12180.1.S1_at	NA
TRIDC5BG008390	undescribed protein	8	-6.76924	NA	NA	0	0	NA
TRIDC5BG008550	undescribed protein	7	-3.03601	-4.1123	NA	0	0	NA
TRIDC5BG008940	2-oxoglutarate (2OG) and Fe(II)-dependent oxygenase superfamily protein	8	-9.5086	NA	NA	0	0	NA
TRIDC5BG008960	2-oxoglutarate (2OG) and Fe(II)-dependent oxygenase superfamily protein	8	-6.53373	NA	Os08g0480200	LOC_Os08g37456	Os.11122.1.S1_at	NA
TRIDC5BG010110	Protein ROOT HAIR DEFECTIVE 3 homolog 1	8	-4.76097	NA	Os12g0604600	LOC_Os12g41170	Os.53126.1.S1_at	AT5G45160
TRIDC5BG010250	unknown function	8	-1.7403	NA	NA	0	0	NA
TRIDC5BG010290	Epoxide hydrolase 4	8	-8.27233	NA	Os12g0636400	LOC_Os12g43970	Os.54768.1.S1_at	AT3G51000
TRIDC5BG010380	Sentrin-specific protease 2	3	1.12042	NA	NA	0	0	NA
TRIDC5BG010450	receptor-like protein kinase 1	6	5.30365	2.75964	Os10g0162836	LOC_Os10g07548	No hit	NA	heterocyclic compound binding	organic cyclic compound binding	small molecule binding	nucleotide binding	nucleoside phosphate binding	phosphotransferase activity, alcohol group as acceptor	protein kinase activity	transferase activity, transferring phosphorus-containing groups	protein serine/threonine kinase activity	kinase activity	carbohydrate derivative binding	nucleoside binding	ATP binding	adenyl ribonucleotide binding	adenyl nucleotide binding	ribonucleoside binding	purine ribonucleoside triphosphate binding	ribonucleotide binding	purine nucleotide binding	purine ribonucleotide binding	purine nucleoside binding	purine ribonucleoside binding	binding	pattern binding	polysaccharide binding	carbohydrate binding
TRIDC5BG010460	receptor-like protein kinase 1	6	6.69051	2.57509	Os10g0162836	LOC_Os10g07548	No hit	NA	heterocyclic compound binding	organic cyclic compound binding	small molecule binding	nucleotide binding	nucleoside phosphate binding	phosphotransferase activity, alcohol group as acceptor	protein kinase activity	transferase activity, transferring phosphorus-containing groups	protein serine/threonine kinase activity	kinase activity	carbohydrate derivative binding	nucleoside binding	ATP binding	adenyl ribonucleotide binding	adenyl nucleotide binding	ribonucleoside binding	purine ribonucleoside triphosphate binding	ribonucleotide binding	purine nucleotide binding	purine ribonucleotide binding	purine nucleoside binding	purine ribonucleoside binding	binding	pattern binding	polysaccharide binding	carbohydrate binding
TRIDC5BG010780	WRKY DNA-binding protein 74	3	1.28871	NA	Os12g0597700	LOC_Os12g40570	Os.19013.1.S1_at	AT2G30590	heterocyclic compound binding	organic cyclic compound binding
TRIDC5BG010910	nodulin MtN21 /EamA-like transporter family protein	3	4.53218	NA	NA	0	0	NA
TRIDC5BG011000	Fructose-1,6-bisphosphatase class 1	3	2.69685	NA	NA	0	0	AT1G43670
TRIDC5BG011260	unknown function	8	-3.87331	NA	NA	0	0	NA
TRIDC5BG011480	unknown function	8	-1.56634	NA	Os11g0425300	LOC_Os11g23790	Os.8213.1.S1_at	NA
TRIDC5BG012120	unknown function	8	-1.51402	NA	Os12g0496700	LOC_Os12g31340	OsAffx.31960.1.S1_at	NA
TRIDC5BG012210	Two-component response regulator ARR2	3	1.24751	NA	Os12g0586300	LOC_Os12g39640	Os.47453.1.A1_at	AT4G37180	heterocyclic compound binding	organic cyclic compound binding
TRIDC5BG012300	FBD-associated F-box protein	6	2.81357	NA	NA	0	0	AT3G60790
TRIDC5BG012420	Bifunctional inhibitor/lipid-transfer protein/seed storage 2S albumin superfamily protein	3	3.54493	NA	NA	0	0	NA
TRIDC5BG012650	aminopeptidase M1	7	-3.64014	-3.76848	Os09g0362800	LOC_Os09g19820	Os.51599.1.S1_at	AT4G33090
TRIDC5BG012740	Cytochrome P450 superfamily protein	8	-1.04776	NA	Os12g0582000	LOC_Os12g39240	OsAffx.20024.1.S1_at	AT3G25180	defense response	secondary metabolic process	defense response to other organism	response to stress
TRIDC5BG013700	purple acid phosphatase 27	3	2.44861	NA	Os12g0576700	LOC_Os12g38760	Os.8256.1.S1_at	AT1G13750
TRIDC5BG013740	purple acid phosphatase 27	3	2.30447	NA	Os12g0576700	LOC_Os12g38760	Os.8256.1.S1_at	AT1G13750
TRIDC5BG013790	Glutamine--tRNA ligase	3	1.38056	NA	NA	0	0	NA	nucleotide binding	nucleoside phosphate binding	small molecule binding	adenyl ribonucleotide binding	adenyl nucleotide binding	purine nucleotide binding	purine ribonucleotide binding	purine ribonucleoside binding	purine nucleoside binding	ribonucleotide binding	ribonucleoside binding	nucleoside binding	carbohydrate derivative binding	ATP binding	purine ribonucleoside triphosphate binding	heterocyclic compound binding	organic cyclic compound binding	ligase activity, forming aminoacyl-tR and related compounds	aminoacyl-tR ligase activity	ligase activity, forming carbon-oxygen bonds
TRIDC5BG014080	ABC transporter G family member 11	3	5.99584	NA	NA	0	0	NA
TRIDC5BG014150	Ankyrin repeat family protein	3	7.01883	NA	Os01g0171100	LOC_Os01g07640	OsAffx.23152.1.S1_at	AT3G28880	nucleotide binding	nucleoside phosphate binding	small molecule binding	heterocyclic compound binding	organic cyclic compound binding
TRIDC5BG014750	Ribonucleoside-diphosphate reductase large subunit	7	-3.8485	-3.23156	NA	0	0	NA
TRIDC5BG015360	Xaa-Pro dipeptidase	6	1.06242	NA	Os12g0563500	LOC_Os12g37640	Os.10856.1.S1_at	AT1G09300	binding
TRIDC5BG015730	DNA-directed RNA polymerase II subunit RPB9	8	-5.13003	NA	Os12g0560400	LOC_Os12g37370	Os.36925.1.A1_at	AT3G16980	response to stress
TRIDC5BG015890	Calmodulin-binding protein	6	2.70821	NA	Os12g0556300	LOC_Os12g36920	Os.24180.1.A1_s_at	AT5G26920	binding
TRIDC5BG016360	ATP-dependent 6-phosphofructokinase 7	8	-8.34805	NA	Os10g0405600	LOC_Os10g26570	Os.17997.1.S1_at	AT2G22480	ATP generation from ADP	phosphate-containing compound metabolic process	phosphorus metabolic process	pyruvate metabolic process	glycolytic process	ADP metabolic process	nicotinamide nucleotide metabolic process	pyridine-containing compound metabolic process	pyridine nucleotide metabolic process	phosphorylation	purine nucleoside diphosphate metabolic process	purine ribonucleoside diphosphate metabolic process	ribonucleoside diphosphate metabolic process	nucleoside diphosphate phosphorylation	nucleotide phosphorylation	oxidoreduction coenzyme metabolic process	nucleoside diphosphate metabolic process
TRIDC5BG016370	Coiled-coil protein	8	-8.12287	NA	Os10g0405500	LOC_Os10g26560	OsAffx.20357.1.S1_at	NA
TRIDC5BG016460	unknown function	3	3.25847	NA	Os12g0541400	LOC_Os12g35620	Os.26357.1.S1_at	NA
TRIDC5BG016680	Glutaredoxin family protein	3	2.4291	NA	Os12g0538600	LOC_Os12g35330	OsAffx.7795.1.S1_at	AT4G15700
TRIDC5BG016690	Glutaredoxin family protein	3	1.8019	NA	Os12g0538700	LOC_Os12g35340	Os.51753.1.A1_at	AT4G15700
TRIDC5BG017360	F-box/LRR-repeat protein 14	3	5.64193	NA	Os04g0370300	LOC_Os04g30180	Os.52155.1.S1_at	AT1G80570
TRIDC5BG018270	unknown function	8	-6.52567	NA	NA	0	0	NA
TRIDC5BG019220	quinolinate synthase	3	2.26742	NA	Os12g0290150	LOC_Os12g19304	Os.49580.1.S2_at	AT5G50210
TRIDC5BG019840	Protein argonaute 13	3	5.45402	NA	NA	0	0	NA
TRIDC5BG020320	undescribed protein	7	-4.77076	-5.98897	NA	0	0	NA
TRIDC5BG020530	RNA-binding (RRM/RBD/RNP motifs) family protein	6	2.36495	NA	NA	0	0	NA
TRIDC5BG021520	undescribed protein	8	-3.40571	NA	NA	0	0	NA
TRIDC5BG021580	Peptidyl-prolyl cis-trans isomerase Pin1	8	-6.40297	NA	NA	0	0	NA
TRIDC5BG022020	OFP transcription factor	6	5.34077	NA	Os12g0158400	LOC_Os12g06160	No hit	NA
[truncated: 4,604 more rows]
[truncated: 10 more columns]
